# Supplementary material for: Gut bacteria induce oviposition preference through ovipositor recognition in fruit fly
Source: Commun Biol. 2022 Sep 15;5:973. doi: 10.1038/s42003-022-03947-z (PMC9477868; doi:10.1038/s42003-022-03947-z)
Supplement: Supplementary file 4 — Supplementary Data 1 [file 42003_2022_3947_MOESM4_ESM.xlsx]

## Sheet: profile19
id	O-0d	O-3d	O-6d	O-9d	O-12d	Symbol	Description
LOC105221773	0.453	0.69	0.43	1.114	1.922	ppp1r37	Protein phosphatase 1 regulatory subunit 37 [Bactrocera dorsalis]
LOC105221864	1409.5	1893.79	4479.18	5244.96	6859.22	--	PREDICTED: general odorant-binding protein 56d-like [Bactrocera dorsalis]
LOC105221869	0.47	0.263	0.763	5.586	12.78	--	odorant binding protein 5 [Bactrocera dorsalis]
LOC105221870	0.593	0.493	18.72	42.836	59.484	--	Odorant-binding protein 56c [Drosophila willistoni]
LOC105221871	2.227	3.983	4.67	9.528	12.862	Cadps	PREDICTED: calcium-dependent secretion activator-like, partial [Bactrocera dorsalis]
LOC105221902	1.957	1.303	3.23	3.744	5.046	-	-
LOC105221904	0.047	0.027	0.05	0.048	0.17	--	Zinc finger protein 544, partial [Bactrocera dorsalis]
LOC105221920	0.07	0.097	0.213	0.158	0.528	--	PREDICTED: uncharacterized protein LOC105221920 isoform X1 [Bactrocera dorsalis]
LOC105221944	0.06	1.24	1.427	22.306	11.542	AGRN	Follistatin-A, partial [Bactrocera dorsalis]
LOC105221985	147.083	129.787	182.83	233.912	281.078	Spn88Ea	PREDICTED: serine protease inhibitor 88Ea [Bactrocera dorsalis]
LOC105222018	1.02	3.317	4.367	13.074	13.812	SGCZ	PREDICTED: myb-like protein P, partial [Bactrocera cucurbitae]
LOC105222032	19.613	12.327	42.867	56.294	74.29	CD63	PREDICTED: CD63 antigen [Bactrocera dorsalis]
LOC105222035	8.057	15.03	11.817	27.292	34.282	--	PREDICTED: uncharacterized protein LOC105222035 isoform X1 [Bactrocera dorsalis]
LOC105222078	68.763	107.237	170.233	221.622	188.88	IDH3B	PREDICTED: isocitrate dehydrogenase [NAD] subunit beta, mitochondrial [Bactrocera dorsalis]
LOC105222092	1.877	2.687	3.127	5.078	4.41	Oxld1	PREDICTED: oxidoreductase-like domain-containing protein 1 isoform X1 [Bactrocera dorsalis]
LOC105222126	14.737	18.437	18.087	35.71	43.772	Ptp99A	PREDICTED: tyrosine-protein phosphatase 99A isoform X1 [Bactrocera dorsalis]
LOC105222154	8.25	5.83	10.907	14.51	17.688	-	-
LOC105222163	1.85	4.763	3.98	9.472	18.134	meng	PREDICTED: serine/threonine-protein kinase SBK1 [Bactrocera dorsalis]
LOC105222169	32.277	31.763	50.393	89.93	93.174	-	-
LOC105222172	4.647	9.387	10.26	16.188	23.25	-	-
LOC105222174	93.747	126.173	181.523	211.344	207.25	-	-
LOC105222196	104.687	173.057	292.927	396.586	432.922	l(1)G0156	PREDICTED: probable isocitrate dehydrogenase [NAD] subunit alpha, mitochondrial isoform X1 [Bactrocera dorsalis]
LOC105222216	0.26	0.577	0.477	1.202	2.182	-	-
LOC105222220	13.187	24.55	31.563	34.776	33.376	CG7639	PREDICTED: SAM50-like protein CG7639 [Bactrocera dorsalis]
LOC105222238	27.83	17.55	35.473	55.41	69.638	DUOXA1	PREDICTED: dual oxidase maturation factor 1 [Bactrocera dorsalis]
LOC105222247	8.447	5.633	36.397	72.906	118.934	cahz	PREDICTED: carbonic anhydrase [Bactrocera dorsalis]
LOC105222303	13.98	24.273	23.557	36.14	40.664	--	PREDICTED: flocculation protein FLO11-like isoform X3 [Bactrocera latifrons]
LOC105222342	0.077	0.11	0.06	0.2	0.47	Syngr	PREDICTED: synaptogyrin-1 [Bactrocera latifrons]
LOC105222373	6.34	7.327	15.907	16.864	22.832	Fam151a	PREDICTED: protein FAM151B isoform X1 [Bactrocera dorsalis]
LOC105222375	29.14	22.63	73.117	103.114	95.19	pes	PREDICTED: protein peste isoform X1 [Bactrocera dorsalis]
LOC105222380	72.623	74.547	101.377	141.196	171.936	PPM1L	PREDICTED: probable protein phosphatase 2C 52 isoform X1 [Bactrocera dorsalis]
LOC105222416	1.663	4.123	4.593	12.474	17.79	Npdc1	PREDICTED: protein cab-1 [Bactrocera dorsalis]
LOC105222440	32.753	45.817	44.003	58.304	69.58	-	-
LOC105222444	0.1	0.157	0.103	0.312	0.586	--	PREDICTED: cell wall protein AWA1-like, partial [Bactrocera dorsalis]
LOC105222457	4.223	2.997	4.447	5.424	8.25	Ado	PREDICTED: 2-aminoethanethiol dioxygenase [Bactrocera dorsalis]
LOC105222495	2.593	5.14	4.543	9.988	11.446	--	PREDICTED: probable basic-leucine zipper transcription factor C [Bactrocera cucurbitae]
LOC105222503	1.763	4.263	2.437	10.572	15.96	-	-
LOC105222539	11.113	13.66	11.973	22.116	28.708	--	GH17202 [Drosophila grimshawi]
LOC105222571	22.017	22.527	21.883	40.828	47.93	Ubr1	PREDICTED: E3 ubiquitin-protein ligase UBR1 [Bactrocera dorsalis]
LOC105222581	0	0	0	0.26	0.584	-	-
LOC105222614	5.583	8.51	5.283	12.84	21.966	scrib	PREDICTED: protein lap4 isoform X5 [Bactrocera latifrons]
LOC105222625	3.613	6.867	7.45	12.006	20.606	--	Microtubule-associated tumor suppressor candidate 2, partial [Bactrocera dorsalis]
LOC105222650	16.773	44.92	57.153	70.86	65.082	slgA	PREDICTED: proline dehydrogenase 1, mitochondrial isoform X1 [Bactrocera dorsalis]
LOC105222726	2.72	2.97	2.83	3.922	5.586	bark	PREDICTED: LOW QUALITY PROTEIN: protein bark beetle [Bactrocera dorsalis]
LOC105222727	0.283	0.74	0.363	2.086	3.438	--	PREDICTED: uncharacterized protein LOC105222727 isoform X1 [Bactrocera dorsalis]
LOC105222731	1.773	4.057	5.103	3.9	5.392	TTLL4	PREDICTED: tubulin polyglutamylase TTLL4 isoform X1 [Bactrocera dorsalis]
LOC105222774	2.407	4.273	9.1	8.156	11.218	Slc41a2	PREDICTED: solute carrier family 41 member 1 [Bactrocera dorsalis]
LOC105222832	20.373	34.407	38.437	45.736	41.658	UNC13A	PREDICTED: protein unc-13 homolog B [Bactrocera dorsalis]
LOC105222833	18.377	30.06	28.4	50.614	88.74	--	GH18872 [Drosophila grimshawi]
LOC105222841	6.203	6.577	7.147	16.856	23.948	PTPRR	Tyrosine-protein phosphatase non-receptor type 7 [Bactrocera dorsalis]
LOC105222851	0.067	0.143	0.643	0.544	0.68	--	GH21594 [Drosophila grimshawi]
LOC105222868	62.637	74.82	114.68	145.782	157.986	NDUFV2	PREDICTED: NADH dehydrogenase [ubiquinone] flavoprotein 2, mitochondrial [Bactrocera dorsalis]
LOC105222882	9.357	18.75	20.643	20.356	35.348	Slc7a9	PREDICTED: b(0,+)-type amino acid transporter 1 isoform X1 [Bactrocera dorsalis]
LOC105222941	0	0	0	0.19	0.562	--	odorant binding protein 19b [Bactrocera dorsalis]
LOC105222945	10.827	9.423	9.7	11.706	19.866	--	PREDICTED: uncharacterized protein LOC105222945 isoform X1 [Bactrocera dorsalis]
LOC105222948	1.037	0.603	0.353	12.542	8.71	--	Pheromone-binding protein-related protein 5, partial [Bactrocera dorsalis]
LOC105222960	1788.3	1331.11	1959.56	2036.43	2783.97	Gapdh	PREDICTED: glyceraldehyde-3-phosphate dehydrogenase [Bactrocera dorsalis]
LOC105222981	1.65	1.123	1.74	2.32	4.684	--	PREDICTED: putative glycine-rich cell wall structural protein 1 [Bactrocera dorsalis]
LOC105222990	1119.03	731.057	1263.25	1741.17	2177.92	Ald	PREDICTED: fructose-bisphosphate aldolase isoform X3 [Bactrocera dorsalis]
LOC105223020	18.377	19.057	18.543	29.814	41.038	Wdr7	PREDICTED: WD repeat-containing protein 7 [Bactrocera dorsalis]
LOC105223043	0.21	0.757	1.3	1.65	2.274	Cadps	PREDICTED: calcium-dependent secretion activator-like [Bactrocera dorsalis]
LOC105223046	12.177	14.053	16.07	21.426	25.416	Sun1	SUN domain-containing protein 1, partial [Bactrocera dorsalis]
LOC105223052	12.613	13.26	15.353	18.526	26.042	Coq9	PREDICTED: ubiquinone biosynthesis protein COQ9, mitochondrial [Bactrocera dorsalis]
LOC105223115	6.777	6.01	5.63	8.846	12.4	MSL1	PREDICTED: protein male-specific lethal-1 [Bactrocera dorsalis]
LOC105223156	0.14	0.163	0.26	0.266	0.558	SYT1	PREDICTED: synaptotagmin-5 [Bactrocera dorsalis]
LOC105223160	4.537	4.75	3.52	7.35	10.234	rho-5	PREDICTED: inactive rhomboid protein 1 [Bactrocera dorsalis]
LOC105223172	1.8	1.783	2.67	2.318	3.822	-	-
LOC105223186	94.857	53.383	92.667	142.582	206.522	Hex-t2	PREDICTED: hexokinase type 2 [Bactrocera dorsalis]
LOC105223206	18.27	19.357	23.427	44.698	38.858	znf395	PREDICTED: zinc finger protein 704 isoform X1 [Bactrocera dorsalis]
LOC105223222	10.58	11.583	9.737	14.47	20.954	Pak3	PREDICTED: LOW QUALITY PROTEIN: serine/threonine-protein kinase PAK 1 [Bactrocera dorsalis]
LOC105223245	14.89	16.997	13.487	22.336	29.19	-	-
LOC105223267	131.617	111.297	406.383	767.79	843.288	F38B2.4	PREDICTED: adenylate kinase isoenzyme 1 isoform X1 [Bactrocera dorsalis]
LOC105223269	101.683	143.603	206.857	445.258	900.39	Ect4	PREDICTED: sterile alpha and TIR motif-containing protein 1 isoform X1 [Bactrocera dorsalis]
LOC105223293	19.827	11.297	20.633	31.906	42.136	--	PREDICTED: uncharacterized protein LOC105223293 isoform X1 [Bactrocera dorsalis]
LOC105223311	36.327	57.583	100.2	103.492	105.708	AAO2	PREDICTED: indole-3-acetaldehyde oxidase-like [Bactrocera dorsalis]
LOC105223318	10.277	4.263	12.587	34.928	49.954	Dusp18	PREDICTED: dual specificity protein phosphatase 18 [Bactrocera dorsalis]
LOC105223352	0.597	0.523	0.493	1.75	2.978	trx	PREDICTED: histone-lysine N-methyltransferase trithorax, partial [Bactrocera dorsalis]
LOC105223365	0.357	0.56	0.727	1.088	1.24	--	PREDICTED: centrosomal protein of 290 kDa-like [Bactrocera cucurbitae]
LOC105223369	2111.33	2497.59	6330.09	7991.16	8626.12	Mp20	PREDICTED: muscle-specific protein 20 [Bactrocera dorsalis]
LOC105223395	278.65	483.58	754.677	725.906	798.2	Ttpal	PREDICTED: alpha-tocopherol transfer protein-like isoform X1 [Bactrocera dorsalis]
LOC105223408	142.1	130.623	241.053	249.924	279.872	--	GM25696 [Drosophila sechellia]
LOC105223411	18.143	13.067	17.7	19.674	31.026	Slc6a1	PREDICTED: sodium-dependent nutrient amino acid transporter 1 isoform X1 [Bactrocera dorsalis]
LOC105223426	3.53	4.233	3.187	7.4	10.114	Dab	PREDICTED: LOW QUALITY PROTEIN: protein disabled [Bactrocera oleae]
LOC105223457	16.78	19.723	26.533	32.432	43.004	--	PREDICTED: protein msta [Bactrocera dorsalis]
LOC105223486	0.91	1.507	2.08	4.51	6.016	--	PREDICTED: ankyrin repeat domain-containing protein 29 [Bactrocera oleae]
LOC105223494	4.423	4.53	9.833	8.484	10.264	Slc30a2	PREDICTED: zinc transporter 2 isoform X1 [Bactrocera dorsalis]
LOC105223495	0.123	0.183	0.247	0.406	0.734	-	-
LOC105223565	0	0.06	0.03	0.592	1.382	--	GH11885 [Drosophila grimshawi]
LOC105223577	31.373	27.643	31.51	45.186	57.58	AGFG1	PREDICTED: dual specificity protein kinase splA isoform X1 [Bactrocera dorsalis]
LOC105223578	7.533	11.6	11.13	13.196	19.004	--	Calcium-dependent secretion activator [Bactrocera dorsalis]
LOC105223590	0.087	0.597	2.617	6.226	11.024	-	-
LOC105223591	0	0	0.007	0.024	0.042	Gabbr2	PREDICTED: gamma-aminobutyric acid type B receptor subunit 2 [Bactrocera dorsalis]
LOC105223601	0.05	0.11	0.423	0.556	1.662	Dbi	Acyl-CoA-binding protein-like protein, partial [Bactrocera dorsalis]
LOC105223602	5.113	11.437	12.373	73.578	117.06	-	-
LOC105223603	0.747	0.91	2.88	2.482	3.716	--	PREDICTED: uncharacterized protein LOC105223603 [Bactrocera dorsalis]
LOC105223615	3.057	6.303	12.533	16.036	19.048	SLC5A8	PREDICTED: sodium-coupled monocarboxylate transporter 1 [Bactrocera dorsalis]
LOC105223628	0.073	0.073	0.183	0.198	0.522	dbx1a	PREDICTED: homeobox protein 5 [Bactrocera latifrons]
LOC105223641	0	0.023	0.01	0.138	0.524	--	PREDICTED: probable WRKY transcription factor protein 1 [Musca domestica]
LOC105223651	0.027	0.213	0.283	0.174	0.376	--	PREDICTED: allatostatin-A [Bactrocera dorsalis]
LOC105223681	0.897	1.223	0.713	3.29	5.124	Dpp6	PREDICTED: inactive dipeptidyl peptidase 10 isoform X3 [Bactrocera dorsalis]
LOC105223684	0.28	0.29	0.177	0.412	3.162	Trf4-1	PREDICTED: non-canonical poly(A) RNA polymerase protein Trf4-1 [Bactrocera dorsalis]
LOC105223720	7.91	14.41	13.403	28.064	35.13	milt	PREDICTED: trafficking kinesin-binding protein milt isoform X1 [Bactrocera dorsalis]
LOC105223752	46.78	80.027	100.767	148.926	183.544	--	MIF4G domain-containing protein B [Bactrocera dorsalis]
LOC105223768	49.987	55.237	75.687	64.034	104.718	malL	PREDICTED: alpha-amylase 3-like [Bactrocera oleae]
LOC105223770	60.477	72.673	109.073	135.394	139.604	--	PREDICTED: mucin-5AC isoform X2 [Bactrocera latifrons]
LOC105223771	0.143	0.17	0.247	1.156	0.994	DPP4	PREDICTED: dipeptidyl peptidase 4 [Bactrocera dorsalis]
LOC105223807	22.5	25.413	28.277	32.772	49.526	-	-
LOC105223811	19.453	32.04	23.3	41.004	61.742	dlg1	PREDICTED: disks large 1 tumor suppressor protein-like, partial [Bactrocera dorsalis]
LOC105223825	118.157	274.93	663.96	577.332	842.576	LCP17	PREDICTED: cuticle protein 16.8 [Bactrocera dorsalis]
LOC105223832	5.733	7.687	18.453	22.216	28.4	ICA	PREDICTED: transferrin [Bactrocera dorsalis]
LOC105223853	5.747	6.313	40.55	39.818	43.666	-	-
LOC105223888	1.917	2.32	3.187	3.866	3.808	--	PREDICTED: beta-1,4-mannosyl-glycoprotein 4-beta-N-acetylglucosaminyltransferase [Bactrocera dorsalis]
LOC105223927	2.127	2.84	3.257	5.316	4.816	INPP5E	PREDICTED: 72 kDa inositol polyphosphate 5-phosphatase [Bactrocera dorsalis]
LOC105223933	0.017	0.207	0.107	1.194	0.79	--	CG6282, isoform D [Drosophila melanogaster]
LOC105223934	0.033	0.087	0.07	0.17	0.16	lap3	PREDICTED: cytosol aminopeptidase-like [Bactrocera dorsalis]
LOC105223936	0.033	0.087	0.183	0.258	0.224	lap3	PREDICTED: cytosol aminopeptidase-like [Bactrocera dorsalis]
LOC105223940	567.157	1078.1	1968.39	2728.8	2494.02	--	PREDICTED: LIM domain-binding protein 3 isoform X3 [Bactrocera dorsalis]
LOC105223944	23.943	27.217	22.737	29.518	50.212	h	PREDICTED: protein hairy isoform X1 [Bactrocera dorsalis]
LOC105224015	15.88	21.267	41.367	39.682	43.81	Tspan4	PREDICTED: CD151 antigen isoform X1 [Bactrocera oleae]
LOC105224018	7.443	5.64	9.473	10.102	16.452	-	-
LOC105224023	14.5	12.147	34.033	32.86	36.382	CLN3	PREDICTED: battenin-like [Bactrocera dorsalis]
LOC105224039	3.397	3.433	6.23	11.458	17.636	Srpk2	SRSF protein kinase 3, partial [Bactrocera dorsalis]
LOC105224055	77.56	146.993	269.753	283.276	286.762	-	-
LOC105224071	0.517	1.317	2.37	1.792	2.4	KIF14	PREDICTED: kinesin-like protein KIF14 [Bactrocera dorsalis]
LOC105224091	13.797	9.58	16.95	16.446	25.082	--	PREDICTED: balbiani ring protein 3 isoform X1 [Bactrocera dorsalis]
LOC105224095	0.11	0.237	0.167	1.064	1.796	dnc	PREDICTED: cAMP-specific 3',5'-cyclic phosphodiesterase-like [Bactrocera dorsalis]
LOC105224099	5.57	7.013	9.503	9.8	12.798	--	PREDICTED: leucine-rich repeat neuronal protein 3 [Bactrocera dorsalis]
LOC105224110	0.123	0.087	0.39	0.46	0.604	--	PREDICTED: translation initiation factor IF-2-like [Bactrocera oleae]
LOC105224137	3.837	5.097	4.027	5.556	8.148	LPCAT	PREDICTED: lysophosphatidylcholine acyltransferase [Bactrocera dorsalis]
LOC105224140	0.723	0.593	0.64	0.896	1.418	Evi5	PREDICTED: ecotropic viral integration site 5 ortholog [Bactrocera dorsalis]
LOC105224145	16.857	31.59	31.907	80.394	102.754	Usp2	PREDICTED: myb-like protein A isoform X1 [Bactrocera dorsalis]
LOC105224194	0	0.017	0.077	0.15	0.202	Lip1	PREDICTED: lipase 1 [Bactrocera dorsalis]
LOC105224203	2.353	2.273	3.113	3.916	7.976	--	PREDICTED: probable cationic amino acid transporter [Ceratitis capitata]
LOC105224211	0.117	0.747	0.303	2.468	3.322	Trim9	PREDICTED: E3 ubiquitin-protein ligase TRIM9 [Bactrocera dorsalis]
LOC105224215	0.033	0.02	0.227	0.208	0.256	--	GL25872 [Drosophila persimilis]
LOC105224229	0.37	0.66	0.38	1.162	2.046	--	Ankyrin-2, partial [Bactrocera dorsalis]
LOC105224277	80.893	135.837	240.327	279.278	282.958	Samui	PREDICTED: BAG domain-containing protein Samui isoform X1 [Bactrocera dorsalis]
LOC105224316	4.257	10.463	12.163	12.87	19.048	Rgn	PREDICTED: regucalcin-like [Bactrocera dorsalis]
LOC105224347	4.457	3.583	5.133	9.952	14.41	-	-
LOC105224354	9.68	16.337	21.063	32.964	40.292	--	PREDICTED: SH3 and F-BAR domain-containing protein DDB_G0274695 isoform X2 [Bactrocera oleae]
LOC105224373	0.133	0.097	0.567	0.462	0.634	-	-
LOC105224414	2.657	8.517	9.753	37.464	52.256	WDR62	PREDICTED: mitogen-activated protein kinase-binding protein 1 isoform X1 [Bactrocera dorsalis]
LOC105224456	4.923	7.647	22.313	22.016	28.544	--	PREDICTED: prisilkin-39 [Bactrocera dorsalis]
LOC105224509	0.487	0.633	0.437	1.014	1.736	CG5521	PREDICTED: probable Rho GTPase-activating protein CG5521 isoform X1 [Bactrocera dorsalis]
LOC105224522	0.04	0.047	0.09	0.104	0.14	cos	PREDICTED: kinesin-like protein costa [Bactrocera dorsalis]
LOC105224528	3.03	5.087	7.74	10.072	13.282	so	PREDICTED: protein sine oculis [Bactrocera dorsalis]
LOC105224538	0.647	0.437	0.973	1.238	2.984	--	GH23040 [Drosophila grimshawi]
LOC105224570	1.343	2.74	5.25	11.574	9.916	Tinagl1	PREDICTED: tubulointerstitial nephritis antigen-like [Bactrocera dorsalis]
LOC105224612	1.81	6.057	7.043	7.502	10.672	--	PREDICTED: uncharacterized protein LOC105224612, partial [Bactrocera dorsalis]
LOC105224614	21.09	20.383	25.167	31.974	41.862	-	-
LOC105224622	10.35	10.293	8.02	14.23	19.746	FAM214A	Protein FAM214A [Bactrocera dorsalis]
LOC105224660	1.067	1.553	1.757	2.276	5.07	--	PREDICTED: UDP-glucuronosyltransferase 2C1-like [Bactrocera dorsalis]
LOC105224679	23.84	29.65	63.713	48.078	55.43	CG45057	PREDICTED: TPPP family protein CG45057 [Bactrocera dorsalis]
LOC105224684	0.37	1.71	7.677	11.172	8.278	--	PREDICTED: leucine-rich repeat protein SHOC-2 isoform X1 [Bactrocera dorsalis]
LOC105224685	5.29	7.1	15.43	25.158	40.576	-	-
LOC105224686	29.283	60.53	78.74	147.23	151.544	--	CG8740, isoform E [Drosophila melanogaster]
LOC105224738	3.827	8.153	15.513	16.906	17.876	Akr1b1	PREDICTED: aldose reductase-like [Bactrocera dorsalis]
LOC105224744	0.013	0.073	0.02	1.488	1.986	FBXL16	PREDICTED: F-box/LRR-repeat protein 16 [Bactrocera dorsalis]
LOC105224853	16.893	34.977	34.343	35.036	44.33	mthl9	PREDICTED: probable G-protein coupled receptor Mth-like 9 isoform X1 [Bactrocera dorsalis]
LOC105224854	3.147	5.5	5.89	11.86	17.798	mth2	G-protein coupled receptor Mth2 [Bactrocera dorsalis]
LOC105224858	3.407	2.56	8.47	11.822	13.354	-	-
LOC105224887	37.013	99.347	112.997	274.264	386.132	--	SRSF protein kinase 2 [Bactrocera dorsalis]
LOC105224893	25.45	39.497	47.603	43.37	51.696	-	-
LOC105224901	6.71	4.717	8.36	11.534	12.39	F09G8.5	PREDICTED: RNA polymerase II degradation factor 1 [Bactrocera dorsalis]
LOC105224925	105.897	135.627	190.233	216.786	245.924	Marf	PREDICTED: transmembrane GTPase Marf [Bactrocera dorsalis]
LOC105224951	2.297	3.34	15.027	24.862	20.662	-	-
LOC105224961	0.16	0.38	0.56	1.07	1.92	KLHL12	PREDICTED: kelch-like protein 18 [Bactrocera dorsalis]
LOC105224974	1326.18	1481.44	2164.92	2387.69	2875.73	sesB	PREDICTED: ADP,ATP carrier protein [Bactrocera dorsalis]
LOC105224978	0	0.047	0.097	0.332	0.222	--	IP11002p, partial [Drosophila melanogaster]
LOC105224980	15.81	36.547	46.123	82.188	104.138	--	chas, partial [Drosophila busckii]
LOC105224987	13.743	17.457	13.59	28.174	38.68	Stim	PREDICTED: stromal interaction molecule homolog isoform X4 [Bactrocera dorsalis]
LOC105224992	0.617	0.5	1.083	1.89	1.788	--	CG6294, partial [Drosophila busckii]
LOC105224999	13.94	15.207	24.093	30.824	41.956	--	GL26781 [Drosophila persimilis]
LOC105225044	1.783	19.963	119.25	131.87	171.83	Ca7	PREDICTED: carbonic anhydrase 7 [Bactrocera dorsalis]
LOC105225056	0.643	1.357	1.237	3.05	2.478	MYOCD	PREDICTED: LOW QUALITY PROTEIN: serine-rich adhesin for platelets [Bactrocera oleae]
LOC105225060	0	0	0	0.076	0.07	UVOP	PREDICTED: melanopsin [Bactrocera cucurbitae]
LOC105225061	0.07	0.133	1.31	1.21	1.988	Ca13	PREDICTED: carbonic anhydrase 1-like [Bactrocera dorsalis]
LOC105225077	30.8	34.44	47.343	75.432	57.718	Letm1	PREDICTED: LETM1 and EF-hand domain-containing protein anon-60Da, mitochondrial [Bactrocera dorsalis]
LOC105225090	0.027	0.033	0.027	0.04	0.106	Lrp6	PREDICTED: low-density lipoprotein receptor-related protein 6 [Bactrocera dorsalis]
LOC105225101	0.927	1.143	1.023	2.506	2.428	--	PREDICTED: uncharacterized protein LOC105225101 [Bactrocera dorsalis]
LOC105225103	13.93	17.207	29.03	41.626	42.694	CG8475	PREDICTED: probable phosphorylase b kinase regulatory subunit beta isoform X1 [Bactrocera dorsalis]
LOC105225110	1.753	1.563	2.877	3.492	4.718	pla1a	PREDICTED: phospholipase A1 member A isoform X1 [Bactrocera dorsalis]
LOC105225116	2.207	4.557	4.857	4.84	12.616	-	-
LOC105225119	2.763	4.98	3.753	6.858	7.834	-	-
LOC105225163	0	0	0	0.052	0.138	TRYP1	PREDICTED: trypsin alpha-3-like [Bactrocera dorsalis]
LOC105225165	0	0	0.21	3.982	6.092	ami	PREDICTED: trypsin alpha-3-like [Bactrocera dorsalis]
LOC105225196	2.46	4.613	5.763	4.626	6.006	TRYP1	Kallikrein-14 [Bactrocera dorsalis]
LOC105225200	0.563	0.84	0.787	1.528	1.986	tbpl1	PREDICTED: chromatin modification-related protein EAF1 [Bactrocera dorsalis]
LOC105225308	6.597	18.117	37.73	60.16	77.958	--	PREDICTED: heat shock protein 27 [Bactrocera dorsalis]
LOC105225309	8.953	28.29	53.043	68.912	74.404	Spn42Dd	Ovalbumin-related protein Y [Bactrocera dorsalis]
LOC105225318	1.953	2.23	4.193	5.518	5.528	DNAJC28	PREDICTED: dnaJ homolog subfamily C member 28 [Bactrocera dorsalis]
LOC105225345	0.113	0.33	0.47	0.452	0.558	hmx3	PREDICTED: ventral anterior homeobox 2a [Bactrocera dorsalis]
LOC105225352	9.507	10.27	14.443	20.532	16.012	DnaJ-60	PREDICTED: dnaJ-like protein 60 isoform X1 [Bactrocera dorsalis]
LOC105225365	0.227	0.417	0.32	0.776	0.85	--	RE16208p [Drosophila melanogaster]
LOC105225375	4.08	6.6	10.053	11.454	12.964	--	PREDICTED: uncharacterized protein LOC105225375 isoform X1 [Bactrocera dorsalis]
LOC105225378	199.447	298.04	452.757	568.72	475.078	aco-2	PREDICTED: probable aconitate hydratase, mitochondrial [Bactrocera dorsalis]
LOC105225406	3.397	3.73	3.003	5.55	7.418	--	PREDICTED: chondroadherin-like protein [Bactrocera dorsalis]
LOC105225447	2.96	1.42	2.95	7.888	14.932	--	Protein inscuteable [Ceratitis capitata]
LOC105225462	6.403	7.777	7.05	15.54	20.68	USP31	PREDICTED: ubiquitin carboxyl-terminal hydrolase 43 isoform X1 [Bactrocera dorsalis]
LOC105225532	12.447	16.587	21.027	31.57	31.264	--	PREDICTED: homeobox protein 5-like, partial [Bactrocera dorsalis]
LOC105225542	15.947	42.657	75.627	111.788	105.44	--	PREDICTED: nose resistant to fluoxetine protein 6-like [Rhagoletis zephyria]
LOC105225551	11.053	12.45	41.267	61.65	68.674	Uros	PREDICTED: uroporphyrinogen-III synthase [Bactrocera dorsalis]
LOC105225613	9.767	8.937	14.56	21.76	34.596	FNIP2	PREDICTED: folliculin-interacting protein 1 isoform X1 [Bactrocera dorsalis]
LOC105225665	0.823	1.35	3.06	3.71	4.084	rost	PREDICTED: protein rolling stone [Bactrocera dorsalis]
LOC105225689	0.337	0.373	0.973	0.876	1.064	rost	PREDICTED: protein rolling stone [Bactrocera dorsalis]
LOC105225709	0.12	0.067	0.047	0.264	0.632	dhs-21	3-oxoacyl-(acyl-carrier-protein) reductase FabG, partial [Bactrocera dorsalis]
LOC105225724	0.01	0.05	0.023	0.142	0.26	sd	PREDICTED: protein scalloped-like, partial [Bactrocera dorsalis]
LOC105225734	1.22	4.387	4.98	5.632	6.756	--	PREDICTED: mucin-4 [Bactrocera cucurbitae]
LOC105225744	13.067	8.963	9.98	15.408	20.2	Osbpl8	PREDICTED: oxysterol-binding protein-related protein 8 [Bactrocera dorsalis]
LOC105225753	1.38	0.857	1.603	2.56	3.904	Lip3	PREDICTED: lipase 3, partial [Bactrocera dorsalis]
LOC105225757	6.24	5.47	4.05	9.532	12.49	Adam12	PREDICTED: disintegrin and metalloproteinase domain-containing protein 12 [Bactrocera dorsalis]
LOC105225762	3.08	5.457	5.48	6.904	9.966	Tmprss15	PREDICTED: serine protease gd isoform X1 [Bactrocera dorsalis]
LOC105225776	0	0.027	0.53	0.968	1.008	--	PREDICTED: uncharacterized protein LOC105225776 [Bactrocera dorsalis]
LOC105225788	10.227	9.373	9.303	15.378	19.244	PIK3AP1	Phosphoinositide 3-kinase adapter protein 1 [Bactrocera dorsalis]
LOC105225795	1.48	1.793	1.56	3.464	4.408	Pde6	PREDICTED: cGMP-specific 3',5'-cyclic phosphodiesterase [Bactrocera dorsalis]
LOC105225817	8.903	9.77	27.777	37.746	34.762	GstD1	PREDICTED: glutathione S-transferase D1-like [Bactrocera dorsalis]
LOC105225857	13.163	23.533	29.947	55.044	62.308	Mical	PREDICTED: protein-methionine sulfoxide oxidase Mical isoform X5 [Bactrocera latifrons]
LOC105225868	25.653	60.693	98.853	242.352	443.434	--	PREDICTED: ras guanine nucleotide exchange factor P isoform X1 [Bactrocera cucurbitae]
LOC105225873	0.017	0.113	0.047	0.412	0.61	TRERF1	PREDICTED: serine-rich adhesin for platelets [Bactrocera oleae]
LOC105225887	0.203	0.14	0.773	1.252	1.41	SULT1C4	PREDICTED: sulfotransferase 1C4 [Bactrocera dorsalis]
LOC105225889	29.13	35.833	71.837	155.562	175.842	Pptc7	PREDICTED: protein phosphatase PTC7 homolog [Bactrocera cucurbitae]
LOC105225902	1.407	5.213	3.8	14.384	20.502	-	-
LOC105225949	7.277	8.26	7.967	18.21	23.454	MCOLN3	PREDICTED: mucolipin-3-like [Bactrocera dorsalis]
LOC105225959	52.817	78.757	65.45	77.762	105.838	--	PREDICTED: uncharacterized protein LOC105225959 [Bactrocera dorsalis]
LOC105225969	13.927	9.273	11.15	18.994	22.086	--	PREDICTED: MOB kinase activator-like 2 [Bactrocera latifrons]
LOC105226043	0.81	1.06	1.71	1.972	2.622	KATNAL1	Katanin p60 ATPase-containing subunit A1 [Bactrocera dorsalis]
LOC105226051	16.297	15.797	18.833	27.826	42.804	Madm	PREDICTED: nuclear receptor-binding protein homolog [Bactrocera dorsalis]
LOC105226056	4.35	5.247	5.347	12.01	15.312	TBC1D1	PREDICTED: TBC1 domain family member 1 isoform X3 [Bactrocera dorsalis]
LOC105226078	2.377	6.163	61.733	69.402	94.026	Snmp1	PREDICTED: sensory neuron membrane protein 1 [Bactrocera dorsalis]
LOC105226082	25.48	22.687	34.09	54.502	66.228	-	-
LOC105226115	23.843	50.093	218.383	258.822	206.494	--	PREDICTED: neurogenic locus notch homolog protein 3 isoform X1 [Bactrocera dorsalis]
LOC105226127	11.307	16.85	17.45	32.44	40.106	PI4KA	PREDICTED: phosphatidylinositol 4-kinase alpha isoform X1 [Bactrocera latifrons]
LOC105226155	8.107	9.797	12.093	14.152	26.584	--	PREDICTED: hyphally regulated cell wall protein 3 [Ceratitis capitata]
LOC105226158	20.273	34.793	43.22	54.858	60.562	LAM4	PREDICTED: uncharacterized membrane protein C20F10.07-like isoform X2 [Bactrocera oleae]
LOC105226163	4.817	4.473	7.507	13.094	12.398	usf1	PREDICTED: hybrid signal transduction histidine kinase A [Bactrocera dorsalis]
LOC105226184	37.54	58.363	58.587	65.604	80.134	sgg	PREDICTED: protein kinase 3 isoform X1 [Bactrocera dorsalis]
LOC105226240	0	0	0.067	0.14	0.106	SLC17A4	PREDICTED: LOW QUALITY PROTEIN: putative inorganic phosphate cotransporter [Bactrocera dorsalis]
LOC105226264	0	0.003	0	0.016	0.036	Hs3st5	Heparan sulfate glucosamine 3-O-sulfotransferase 5, partial [Ceratitis capitata]
LOC105226271	0	0	0.28	0.09	0.166	SLC17A5	PREDICTED: putative inorganic phosphate cotransporter [Bactrocera dorsalis]
LOC105226277	29.373	35.24	34.833	132.572	204.692	ARHGEF11	Rho guanine nucleotide exchange factor 1, partial [Bactrocera dorsalis]
LOC105226286	11.313	31.177	56.693	74.118	98.35	--	PREDICTED: aquaporin-12 [Bactrocera dorsalis]
LOC105226287	1.77	2.057	3.663	3.83	4.294	Orct	PREDICTED: organic cation transporter protein [Bactrocera dorsalis]
LOC105226297	9.837	11.463	10.843	10.558	22.102	--	GM15697 [Drosophila sechellia]
LOC105226312	0.167	0.327	0.283	0.328	0.73	EcR	PREDICTED: ecdysone receptor [Bactrocera dorsalis]
LOC105226313	0	0	0	0	0.274	--	PREDICTED: tetranectin-like protein [Bactrocera dorsalis]
LOC105226316	0.163	0.37	0.317	0.468	0.748	-	-
LOC105226349	0.04	0.23	1.093	2.224	2.484	stp1	PREDICTED: low molecular weight phosphotyrosine protein phosphatase [Bactrocera dorsalis]
LOC105226362	7.397	8.727	9.91	19.094	31.448	--	GH18914 [Drosophila grimshawi]
LOC105226372	40.703	120.393	255.193	339.446	294.774	-	-
LOC105226378	0.013	0.117	0.073	0.13	0.208	zfh2	PREDICTED: zinc finger protein 2-like, partial [Bactrocera dorsalis]
LOC105226381	58.537	83.407	72.483	117.832	160.776	abcG23	PREDICTED: ABC transporter G family member 23 [Bactrocera dorsalis]
LOC105226385	0.847	2.88	1.377	7.676	12.696	Tesk1	Dual specificity testis-specific protein kinase 1, partial [Bactrocera dorsalis]
LOC105226433	14.673	19.747	41.223	119.826	118.712	inf2	PREDICTED: formin-J [Bactrocera dorsalis]
LOC105226443	27.277	19.743	21.773	33.504	52.854	cue	PREDICTED: protein cueball [Bactrocera dorsalis]
LOC105226480	52.427	72.72	128.057	121.194	127.572	Got1	PREDICTED: aspartate aminotransferase, cytoplasmic isoform X1 [Bactrocera dorsalis]
LOC105226487	1.837	2.017	1.943	4.504	7.618	aos	PREDICTED: protein giant-lens [Bactrocera dorsalis]
LOC105226530	2.423	1.82	2.457	3.396	4.128	--	PREDICTED: zinc finger protein 91 [Bactrocera dorsalis]
LOC105226534	0.077	0.05	0.107	0.158	0.26	Slc22a3	PREDICTED: organic cation transporter-like protein [Bactrocera latifrons]
LOC105226535	55.413	39.78	46.16	67.332	86.948	tacc3	PREDICTED: transforming acidic coiled-coil-containing protein 2 isoform X1 [Bactrocera dorsalis]
LOC105226574	10.573	14.847	13.767	20.394	31.436	EGLN1	PREDICTED: hypoxia-inducible factor prolyl hydroxylase [Bactrocera dorsalis]
LOC105226577	50.22	80.16	90.73	121.724	145.87	DPYS	PREDICTED: dihydropyrimidinase isoform X1 [Bactrocera dorsalis]
LOC105226622	1.633	3.887	6.947	7.842	12.482	Oct-TyrR	PREDICTED: tyramine receptor 1 [Bactrocera oleae]
LOC105226631	4.077	6.54	26.43	40.408	32.964	--	PREDICTED: mpv17-like protein 2 [Bactrocera dorsalis]
LOC105226634	10.993	16.473	20.913	24.668	27.514	-	-
LOC105226650	2.53	4.15	3.413	8.128	10.536	ARHGEF17	Rho guanine nucleotide exchange factor 17, partial [Bactrocera dorsalis]
LOC105226658	3.71	3.243	2.7	8.632	11.522	cnn	PREDICTED: centrosomin isoform X1 [Bactrocera latifrons]
LOC105226678	0.887	1.093	0.83	2.088	3.364	unc-104	PREDICTED: kinesin-like protein unc-104 isoform X1 [Bactrocera latifrons]
LOC105226686	7.567	9.963	24.46	33.49	46.586	SLC17A5	PREDICTED: putative inorganic phosphate cotransporter isoform X1 [Bactrocera dorsalis]
LOC105226691	4.013	2.653	2.313	7.032	11.268	Alk	PREDICTED: ALK tyrosine kinase receptor [Bactrocera dorsalis]
LOC105226699	2.787	4.78	3.217	15.524	22.722	--	PREDICTED: histone-lysine N-methyltransferase, H3 lysine-79 specific [Bactrocera oleae]
LOC105226702	94.667	90.517	168.973	188.256	175.256	NDUFA6	PREDICTED: NADH dehydrogenase [ubiquinone] 1 alpha subcomplex subunit 6 [Bactrocera dorsalis]
LOC105226743	2.327	3.563	3.02	3.96	5.99	Ube2o	PREDICTED: (E3-independent) E2 ubiquitin-conjugating enzyme UBE2O [Bactrocera dorsalis]
LOC105226750	9.97	23.663	28.623	37.5	50.126	chac1	PREDICTED: glutathione-specific gamma-glutamylcyclotransferase 1 [Bactrocera dorsalis]
LOC105226770	69.33	66.907	64.667	167.37	170.21	unc-94	PREDICTED: tropomodulin isoform X1 [Bactrocera dorsalis]
LOC105226820	6.037	12.383	12.74	19.794	17.164	NFIX	PREDICTED: mucin-5AC [Bactrocera dorsalis]
LOC105226827	3.277	6.37	5.157	8.838	11.608	Patronin	PREDICTED: patronin isoform X1 [Bactrocera dorsalis]
LOC105226891	7.923	24.1	45.16	53.116	53.544	--	PREDICTED: protein msta [Bactrocera dorsalis]
LOC105226892	10.75	11.923	22.863	28.484	29.092	Ipp	PREDICTED: BTB/POZ domain-containing protein 9 isoform X1 [Bactrocera dorsalis]
LOC105226906	0.577	0.543	0.537	1.218	1.896	--	PREDICTED: serine-rich adhesin for platelets isoform X1 [Bactrocera oleae]
LOC105226918	0.513	0.36	0.353	1.068	0.978	CTNNAL1	PREDICTED: alpha-catulin [Bactrocera dorsalis]
LOC105226924	0.977	2.01	1.487	4.166	5.672	UBL3	PREDICTED: homeobox protein 5 [Bactrocera dorsalis]
LOC105226943	6.45	4.477	9.923	12.78	11.822	--	PREDICTED: zinc finger matrin-type protein 3 isoform X1 [Bactrocera dorsalis]
LOC105226947	7.467	10.703	11.92	35.774	49.08	TOB1	PREDICTED: protein Tob1 isoform X1 [Bactrocera dorsalis]
LOC105226954	133.233	132.853	231.877	292.83	250.068	MAP2K6	PREDICTED: dual specificity mitogen-activated protein kinase kinase 6 [Bactrocera dorsalis]
LOC105226977	0	0	0	0.27	0.832	--	PREDICTED: vitellogenin-like [Bactrocera cucurbitae]
LOC105226992	29.583	128.427	152.343	230.586	210.228	sls	PREDICTED: LOW QUALITY PROTEIN: titin-like [Bactrocera dorsalis]
LOC105226994	0.373	0.713	1.127	2.786	5.28	sls	PREDICTED: titin-like, partial [Bactrocera dorsalis]
LOC105226995	49.767	143.543	150.403	273.264	341.286	Ttn	PREDICTED: titin homolog isoform X1 [Bactrocera dorsalis]
LOC105227000	15.353	17.477	17.573	46.014	58.642	ttn-1	PREDICTED: muscle M-line assembly protein unc-89 [Bactrocera dorsalis]
LOC105227005	0.067	0.22	0.143	0.234	0.394	egl-3	PREDICTED: neuroendocrine convertase 2 [Bactrocera dorsalis]
LOC105227025	63.773	155.143	127.21	284.532	454.84	Map205	PREDICTED: 205 kDa microtubule-associated protein isoform X1 [Bactrocera dorsalis]
LOC105227071	5.883	7.013	7.047	10.664	12.748	sra	PREDICTED: LOW QUALITY PROTEIN: protein sarah [Bactrocera dorsalis]
LOC105227075	0.5	0.563	0.54	0.732	1.096	--	Ephrin-B2a, partial [Bactrocera dorsalis]
LOC105227081	51.53	61.74	98.81	129.96	135.556	--	PREDICTED: MICOS complex subunit MIC27 [Bactrocera oleae]
LOC105227108	0.03	0.01	0.02	0.098	0.13	npas4a	Neuronal PAS domain-containing protein 4, partial [Ceratitis capitata]
LOC105227115	5.713	9.873	10.53	17.184	18.826	TMEM134	PREDICTED: transmembrane protein 134 [Bactrocera latifrons]
LOC105227121	1.7	4.437	7.797	14.962	19.412	-	-
LOC105227128	1.03	1.247	8.803	7.55	6.866	--	PREDICTED: ganglioside-induced differentiation-associated protein 1 [Bactrocera dorsalis]
LOC105227150	0.49	0.62	0.543	0.868	1.214	CG11505	PREDICTED: la-related protein CG11505 isoform X1 [Bactrocera dorsalis]
LOC105227176	0.213	0.82	1.137	1.608	2.11	bab2	Longitudinals lacking protein, isoforms H/M/V, partial [Bactrocera dorsalis]
LOC105227182	0.097	0.19	2.223	3.108	4.418	FucTA	PREDICTED: glycoprotein 3-alpha-L-fucosyltransferase A [Bactrocera dorsalis]
LOC105227183	1.737	6.47	4.45	8.81	9.854	Unc13a	PREDICTED: protein unc-13 homolog A-like [Bactrocera dorsalis]
LOC105227256	9.63	9.8	21.22	25.178	32.754	FucTC	PREDICTED: alpha-(1,3)-fucosyltransferase C [Bactrocera dorsalis]
LOC105227281	30.193	42.043	85.223	117.258	139.606	Pfk	PREDICTED: ATP-dependent 6-phosphofructokinase isoform X2 [Bactrocera dorsalis]
LOC105227286	2.3	12.293	56.9	58.282	68.374	-	-
LOC105227303	0.77	0.943	0.897	1.194	1.556	-	-
LOC105227320	5.55	20.983	29.08	29.716	40.568	--	PREDICTED: protein msta [Bactrocera dorsalis]
LOC105227351	8.2	11.543	9.037	27.382	38.664	MAST2	Microtubule-associated serine/threonine-protein kinase 3 [Bactrocera dorsalis]
LOC105227362	2.333	2.517	3.253	4.92	5.41	GluClalpha	PREDICTED: uncharacterized protein LOC105227362 isoform X1 [Bactrocera dorsalis]
LOC105227390	3.663	4.317	4.343	8.158	9.34	Plekhg6	PREDICTED: pleckstrin homology domain-containing family G member 5 isoform X3 [Bactrocera dorsalis]
LOC105227411	19.463	31.283	37.293	49.552	53.158	Ac76E	PREDICTED: adenylate cyclase type 2 isoform X1 [Bactrocera dorsalis]
LOC105227428	3.2	2.807	4.893	10.834	12.084	-	-
LOC105227461	0.277	0.597	0.81	1.664	3.248	2021-09-04	Septin-4, partial [Ceratitis capitata]
LOC105227489	10.633	10.297	8.723	17.522	25.436	Mtmr3	PREDICTED: myotubularin-related protein 3 isoform X1 [Bactrocera latifrons]
LOC105227504	3.863	4.083	6.537	10.112	13.376	Tmc5	PREDICTED: transmembrane channel-like protein 7 [Bactrocera dorsalis]
LOC105227540	1.873	2.59	2.777	4.18	4.396	slo	PREDICTED: calcium-activated potassium channel slowpoke isoform X1 [Bactrocera latifrons]
LOC105227545	1.493	2.283	3.197	3.194	4.338	--	PREDICTED: uncharacterized protein LOC105227545 [Bactrocera dorsalis]
LOC105227552	16.28	33.417	58.91	72.652	70.542	FBXL7	PREDICTED: F-box/LRR-repeat protein 7 isoform X1 [Bactrocera dorsalis]
LOC105227577	110.62	123.623	203.07	271.788	290.042	--	GH21660 [Drosophila grimshawi]
LOC105227588	1.187	1.973	2.11	1.784	3.41	TG	Papilin [Bactrocera dorsalis]
LOC105227593	10.567	12.77	12.833	28.846	34.13	Klp98A	PREDICTED: kinesin-like protein Klp98A [Bactrocera dorsalis]
LOC105227622	14.487	13.337	36.207	44.894	37.636	--	GL23592 [Drosophila persimilis]
LOC105227641	2.06	1.487	2.22	2.102	3.978	--	PREDICTED: little elongation complex subunit 2 [Bactrocera dorsalis]
LOC105227669	54.017	61.12	80.01	107.656	154.198	MYLK	PREDICTED: titin isoform X10 [Bactrocera dorsalis]
LOC105227684	0.09	3.893	3.67	7.626	6.788	--	PREDICTED: uncharacterized protein LOC105227684 [Bactrocera dorsalis]
LOC105227692	6.86	7.42	10.277	13.108	14.906	slc25a35	PREDICTED: solute carrier family 25 member 35 [Bactrocera dorsalis]
LOC105227696	7.85	6.31	8.85	9.884	15.918	--	PREDICTED: uncharacterized protein LOC105227696 isoform X1 [Bactrocera dorsalis]
LOC105227702	0.073	0.067	0.073	0.154	0.194	--	PREDICTED: uncharacterized protein LOC105227702 [Bactrocera dorsalis]
LOC105227726	10.383	17.9	21.343	41	57.944	Fam13a	PREDICTED: protein FAM13A isoform X1 [Bactrocera dorsalis]
LOC105227734	2.603	3.463	2.507	7.986	12.324	Pde8	PREDICTED: high affinity cAMP-specific and IBMX-insensitive 3',5'-cyclic phosphodiesterase 8A isoform X1 [Bactrocera dorsalis]
LOC105227737	2.513	3.043	2.533	3.08	5.534	retn	PREDICTED: protein dead ringer isoform X1 [Bactrocera dorsalis]
LOC105227742	0.017	0.1	0.083	0.114	0.164	Vha44	PREDICTED: V-type proton ATPase subunit C-like [Bactrocera dorsalis]
LOC105227755	9.96	8.877	12.853	17.822	15.556	CHHL	PREDICTED: crustacean hyperglycemic hormone isoform X2 [Bactrocera dorsalis]
LOC105227757	10.997	9.193	10.807	14.726	19.44	-	-
LOC105227765	12.223	25.59	44.197	55.098	53.472	--	GH21492 [Drosophila grimshawi]
LOC105227766	119.553	103.88	199.367	205.494	254.126	Cd53	PREDICTED: 23 kDa integral membrane protein [Bactrocera dorsalis]
LOC105227771	0.63	3.427	17.353	24.284	21.428	CD63	PREDICTED: protein late bloomer [Bactrocera dorsalis]
LOC105227772	8.8	20.797	44.613	41.914	55.528	--	PREDICTED: tetraspanin-9 [Bactrocera dorsalis]
LOC105227773	11.867	17.47	39.763	45.388	52.772	--	PREDICTED: 23 kDa integral membrane protein [Bactrocera dorsalis]
LOC105227793	0.083	0.517	0.41	1.676	2.514	KCNH8	PREDICTED: potassium voltage-gated channel subfamily H member 8 [Bactrocera dorsalis]
LOC105227829	10.27	14.583	9.717	25.374	37.28	--	PREDICTED: uncharacterized protein LOC105227829 isoform X1 [Bactrocera dorsalis]
LOC105227834	28.853	30.377	58.353	115.572	167.936	--	PREDICTED: M-phase inducer phosphatase [Bactrocera latifrons]
LOC105227846	1.413	2.647	3.593	4.85	4.982	PLPP1	Peripheral plasma membrane protein CASK [Ceratitis capitata]
LOC105227848	1.5	1.4	3.963	4.942	6.1	PLPP1	GM22446 [Drosophila sechellia]
LOC105227865	0.1	0.08	0.083	0.184	0.312	-	-
LOC105227870	8.64	17.183	24.4	35.576	34.414	ACSL5	PREDICTED: long-chain-fatty-acid--CoA ligase 5 [Bactrocera dorsalis]
LOC105227881	3.523	5.423	18.697	33.282	27.052	SDR-1	Dehydrogenase/reductase SDR family member 11 [Bactrocera dorsalis]
LOC105227884	0.107	0.183	0.223	0.51	0.684	MAFA	PREDICTED: transcription factor MafB [Bactrocera dorsalis]
LOC105227885	1.557	7.47	3.463	21.454	37.876	--	PREDICTED: cell wall integrity and stress response component 4 [Musca domestica]
LOC105227889	0	0.07	0.047	1.012	2.118	CRIM1	PREDICTED: flocculation protein FLO11 [Bactrocera dorsalis]
LOC105227906	1.6	2.913	1.793	7.192	9.074	-	-
LOC105227954	0.81	1.607	1.217	1.894	4.588	SPR	PREDICTED: sex peptide receptor-like [Bactrocera latifrons]
LOC105227962	36.967	38.003	63.8	113.586	197.828	--	GL11874 [Drosophila persimilis]
LOC105227966	7.523	19.827	14.423	30.52	42.288	-	-
LOC105227989	6.953	6.763	8.843	11.628	16.35	--	O-acetyl-ADP-ribose deacetylase 1 [Ceratitis capitata]
LOC105228039	0.133	0.117	0.157	0.486	5.544	Cyp6a14	PREDICTED: probable cytochrome P450 6a13 [Bactrocera dorsalis]
LOC105228043	0.02	0.037	0.037	0.068	0.07	Grm2	PREDICTED: metabotropic glutamate receptor 2-like isoform X1 [Bactrocera latifrons]
LOC105228060	4.123	8.157	30.44	40.682	50.92	CG4928	PREDICTED: UNC93-like protein [Bactrocera dorsalis]
LOC105228061	5.25	5.39	4.38	8.606	12.268	POU6F2	PREDICTED: serine-rich adhesin for platelets isoform X1 [Bactrocera dorsalis]
LOC105228108	19.103	19.98	21.017	35.316	46.814	EHBP1	PREDICTED: LOW QUALITY PROTEIN: EH domain-binding protein 1 [Bactrocera dorsalis]
LOC105228111	167.76	210.537	343.76	527.16	713.848	--	Protein kinase C-like 3 [Bactrocera dorsalis]
LOC105228135	2.647	2.86	5.22	8.038	5.816	--	PREDICTED: uncharacterized protein LOC105228135 [Bactrocera dorsalis]
LOC105228139	1116.14	1772.86	3161.64	3891.77	3342.04	Mlp84B	PREDICTED: muscle LIM protein Mlp84B isoform X1 [Bactrocera dorsalis]
LOC105228155	1.653	4.727	7.887	12.732	12.05	--	PREDICTED: protein msta isoform X1 [Bactrocera dorsalis]
LOC105228157	22.207	27.397	77.183	145.7	114.356	SLC12A6	PREDICTED: solute carrier family 12 member 6 isoform X1 [Bactrocera dorsalis]
LOC105228226	0.04	0.087	1.49	3.2	2.12	Dsk	PREDICTED: drosulfakinins [Bactrocera dorsalis]
LOC105228247	0.263	0.58	0.51	0.85	0.868	Arfgef3	PREDICTED: brefeldin A-inhibited guanine nucleotide-exchange protein 3 [Bactrocera dorsalis]
LOC105228267	37.693	35.08	49.847	65.088	76.794	Ptpn9	PREDICTED: tyrosine-protein phosphatase non-receptor type 9 isoform X1 [Bactrocera dorsalis]
LOC105228286	14.26	26.047	47.73	128.914	148.932	PRKCD	PREDICTED: serine/threonine-protein kinase CST20 isoform X1 [Bactrocera dorsalis]
LOC105228291	0	0	0	0.768	1.584	--	PREDICTED: uncharacterized protein LOC105228291 [Bactrocera dorsalis]
LOC105228309	0	0	0	0.614	3.814	--	PREDICTED: pollen-specific leucine-rich repeat extensin-like protein 3 [Bactrocera dorsalis]
LOC105228414	5.513	5.767	6.103	9.432	13.218	-	-
LOC105228449	180.7	220.387	328.443	296.348	396.486	Treh	PREDICTED: trehalase isoform X2 [Bactrocera dorsalis]
LOC105228452	9.74	9.223	12.33	13.076	19.492	Dtna	PREDICTED: dystrobrevin beta isoform X1 [Bactrocera dorsalis]
LOC105228465	3.397	2.537	7.243	8.612	6.876	clvs2	PREDICTED: alpha-tocopherol transfer protein-like [Bactrocera dorsalis]
LOC105228476	4.473	8.28	10.81	17.134	21.27	-	-
LOC105228479	0	0	0.023	0.012	0.096	gsb-n	PREDICTED: protein gooseberry-neuro [Bactrocera oleae]
LOC105228488	7.093	4.007	4.663	9.266	15.99	--	GL26135 [Drosophila persimilis]
LOC105228533	7.297	9.127	7.95	15.39	22.356	FAM43A	Protein FAM43A, partial [Bactrocera dorsalis]
LOC105228542	1.023	2.03	1.48	4.424	8.842	gpp	PREDICTED: histone-lysine N-methyltransferase, H3 lysine-79 specific isoform X1 [Bactrocera dorsalis]
LOC105228551	6.347	9.217	7.767	10.82	13.552	-	-
LOC105228570	3.427	3.757	3.83	5.438	6.884	sqz	PREDICTED: zinc finger protein squeeze [Bactrocera dorsalis]
LOC105228580	3.037	2.86	2.92	8.262	11.43	CG42684	PREDICTED: LOW QUALITY PROTEIN: probable Ras GTPase-activating protein [Bactrocera dorsalis]
LOC105228585	0.813	2.767	9.367	7.424	8.832	--	PREDICTED: uncharacterized protein LOC105228585 [Bactrocera dorsalis]
LOC105228589	0	0	0.227	0.38	0.224	--	PREDICTED: uncharacterized protein LOC105228589 [Bactrocera dorsalis]
LOC105228669	67.987	93.41	155.413	212.152	217.56	SdhA	PREDICTED: succinate dehydrogenase [ubiquinone] flavoprotein subunit, mitochondrial [Bactrocera dorsalis]
LOC105228682	6.117	9.54	7.23	14.334	17.124	SDE3	PREDICTED: putative helicase MOV-10 [Bactrocera dorsalis]
LOC105228688	26.123	38.903	37.713	60.786	74.494	zc2hc1a	PREDICTED: probable WRKY transcription factor protein 1 isoform X1 [Bactrocera dorsalis]
LOC105228693	10.343	22.66	30.143	36.046	43.064	--	PREDICTED: rho guanine nucleotide exchange factor 25 isoform X1 [Rhagoletis zephyria]
LOC105228701	2.883	4.183	5.247	6.308	7.728	--	Protein Tob1 [Bactrocera dorsalis]
LOC105228741	145.257	178.967	251.1	300.896	300.754	dlat-1	PREDICTED: dihydrolipoyllysine-residue acetyltransferase component of pyruvate dehydrogenase complex, mitochondrial isoform X1 [Bactrocera dorsalis]
LOC105228764	4.797	11.617	9.457	13.306	14.52	BMPR1B	PREDICTED: bone morphogenetic protein receptor type-1B [Bactrocera dorsalis]
LOC105228768	382.457	474.61	653.24	648.304	838.026	Eno	PREDICTED: enolase [Bactrocera dorsalis]
LOC105228775	12.24	58.913	48.287	148.222	109.296	-	-
LOC105228786	0.11	0.377	0.213	0.94	2.06	S	PREDICTED: protein Star [Bactrocera dorsalis]
LOC105228835	8.45	20.953	50.273	66.724	66.044	SmydA-8	PREDICTED: protein msta [Bactrocera dorsalis]
LOC105228873	10.11	6.873	8.957	11.556	16.388	UFSP1	PREDICTED: probable Ufm1-specific protease 1 [Bactrocera dorsalis]
LOC105228878	8.94	15.087	12.933	25.122	26.432	Osbpl9	PREDICTED: oxysterol-binding protein-related protein 9 isoform X1 [Bactrocera dorsalis]
LOC105228879	4.557	9.513	11.65	14.956	25.168	FAR1	PREDICTED: fatty acyl-CoA reductase 1 isoform X2 [Bactrocera cucurbitae]
LOC105228966	0.363	0.703	0.89	3.178	4.534	FMRFaR	PREDICTED: FMRFamide receptor [Bactrocera dorsalis]
LOC105228986	0	0.033	0.047	0.196	0.186	BMPER	PREDICTED: LOW QUALITY PROTEIN: BMP-binding endothelial regulator protein [Bactrocera dorsalis]
LOC105229013	1.413	4.13	4.13	4.952	5.94	XPR1	PREDICTED: xenotropic and polytropic retrovirus receptor 1 [Bactrocera dorsalis]
LOC105229026	10.727	7.617	12.23	18.662	17.378	-	-
LOC105229031	50.313	35.507	79.917	146.15	162.382	Hsp27	PREDICTED: heat shock protein 27 [Bactrocera dorsalis]
LOC105229038	7.793	10.943	7.823	20.206	31.708	HLF	PREDICTED: AAC-rich mRNA clone AAC11 protein isoform X1 [Bactrocera dorsalis]
LOC105229042	1.427	2.233	2.077	2.822	2.896	Ect2	PREDICTED: protein ECT2 [Bactrocera dorsalis]
LOC105229046	13.12	16.443	16.263	26.258	31.49	syd	PREDICTED: JNK-interacting protein 3 [Bactrocera dorsalis]
LOC105229054	14.577	12.39	19.653	37.662	39.364	slc16a12	PREDICTED: monocarboxylate transporter 14 [Bactrocera dorsalis]
LOC105229064	1.53	4.45	3.907	8.438	11.07	CG1139	PREDICTED: proton-coupled amino acid transporter-like protein CG1139 isoform X1 [Bactrocera dorsalis]
LOC105229065	23.92	28.753	36.953	41.598	53.168	CG1139	PREDICTED: proton-coupled amino acid transporter-like protein CG1139 [Bactrocera dorsalis]
LOC105229098	16.403	26.36	20.497	35.614	45.612	SPTBN5	PREDICTED: spectrin beta chain, non-erythrocytic 1 isoform X2 [Bactrocera dorsalis]
LOC105229111	0.357	0.833	1.363	1.996	2.39	SLC25A19	PREDICTED: mitochondrial thiamine pyrophosphate carrier [Bactrocera dorsalis]
LOC105229117	0.087	0.267	0.28	0.72	1.008	SPR	PREDICTED: sex peptide receptor [Bactrocera dorsalis]
LOC105229131	0.537	0.827	0.773	1.514	1.782	Dgk	PREDICTED: diacylglycerol kinase 1 [Bactrocera dorsalis]
LOC105229160	0.213	0.15	0.26	0.422	1.194	--	PREDICTED: ras guanine nucleotide exchange factor E-like [Bactrocera dorsalis]
LOC105229173	1.913	3.953	1.927	14.64	18.67	-	-
LOC105229187	3.993	16.783	17.283	25.29	25.28	--	GM20988 [Drosophila sechellia]
LOC105229200	121.86	166.217	235.803	197	315.822	Mal-B2	PREDICTED: maltase 2 [Bactrocera dorsalis]
LOC105229213	0.567	0.917	1.303	1.098	1.458	--	GM23383 [Drosophila sechellia]
LOC105229242	3.71	4.663	4.027	8.238	10.568	ARHGEF7	PREDICTED: serine-rich adhesin for platelets isoform X1 [Bactrocera latifrons]
LOC105229250	4.46	7.207	15.043	22.22	24.218	--	hypothetical protein [Bactrocera dorsalis]
LOC105229268	12.25	13.303	13.497	19.86	24.836	--	PREDICTED: outer dense fiber protein 3 [Bactrocera dorsalis]
LOC105229284	13.033	11.3	24.433	57.42	88.278	Grik2	Glutamate receptor ionotropic, kainate 2, partial [Bactrocera dorsalis]
LOC105229302	17.98	15.267	22.387	38.19	59.394	Grik2	PREDICTED: glutamate receptor ionotropic, kainate 2 [Bactrocera dorsalis]
LOC105229310	0.503	0.457	1.147	3.44	4.91	GRIK1	PREDICTED: glutamate receptor ionotropic, kainate 2 [Bactrocera dorsalis]
LOC105229325	9.09	37.773	67.923	66.908	88.88	SLC17A5	PREDICTED: sialin [Bactrocera dorsalis]
LOC105229338	4.513	3.043	5.377	6.83	8.43	--	PREDICTED: protein CROWDED NUCLEI 1 isoform X1 [Bactrocera oleae]
LOC105229356	0.263	0.437	0.917	1.226	1.4	--	PREDICTED: cytochrome c oxidase subunit 7A1, mitochondrial [Bactrocera dorsalis]
LOC105229373	11.793	12.48	14.613	20.322	32.088	-	-
LOC105229407	56.4	131.627	111.673	127.97	155	Tret1	PREDICTED: facilitated trehalose transporter Tret1 [Bactrocera dorsalis]
LOC105229428	42.287	36.457	56.38	67.764	75.17	Eip71CD	PREDICTED: peptide methionine sulfoxide reductase isoform X1 [Bactrocera dorsalis]
LOC105229453	0.62	1.043	1.207	3.158	6.032	slc20a1-a	PREDICTED: sodium-dependent phosphate transporter 2 [Bactrocera dorsalis]
LOC105229484	70.527	75.483	115.783	136.154	145.006	-	-
LOC105229487	1.677	1.697	3.827	3.236	3.914	KCNQ5	PREDICTED: potassium voltage-gated channel subfamily KQT member 5 isoform X2 [Bactrocera latifrons]
LOC105229494	23.517	52.18	89.08	137.616	179.548	--	GL25447 [Drosophila persimilis]
LOC105229527	8.127	28.367	209.58	150.526	181.2	--	CG11892, partial [Drosophila yakuba]
LOC105229565	13.32	14.537	19.337	29.9	32.718	Ano1	PREDICTED: anoctamin-1 isoform X2 [Bactrocera dorsalis]
LOC105229583	0.213	0.673	2.013	1.574	3.066	SLC26A11	PREDICTED: sodium-independent sulfate anion transporter isoform X1 [Bactrocera dorsalis]
LOC105229599	0.66	0.573	0.553	0.994	1.822	Myorg	PREDICTED: uncharacterized family 31 glucosidase KIAA1161 [Bactrocera dorsalis]
LOC105229617	91.35	115.807	369.747	432.336	666.91	Nep2	PREDICTED: neprilysin isoform X1 [Bactrocera dorsalis]
LOC105229618	0.91	1.797	2.913	3.73	4.164	KLHL30	PREDICTED: kelch-like protein 2 [Bactrocera dorsalis]
LOC105229620	0.447	0.367	0.57	1.246	1.746	CYP18-3	PREDICTED: centrosomal protein 224 [Bactrocera latifrons]
LOC105229625	8.883	9.487	13.39	11.566	20.458	--	PREDICTED: uncharacterized protein LOC105229625 [Bactrocera dorsalis]
LOC105229665	0.23	0.557	0.3	2.3	3.674	rnf144a	PREDICTED: signaling mucin HKR1 isoform X2 [Bactrocera oleae]
LOC105229673	24.18	39.61	46.863	67.086	89.03	Flna	PREDICTED: LOW QUALITY PROTEIN: filamin-C [Bactrocera dorsalis]
LOC105229689	0.56	1.147	2.053	1.744	2.332	GST1	PREDICTED: glutathione S-transferase 1 [Bactrocera dorsalis]
LOC105229696	3.14	1.777	3.51	11.776	46.37	--	PREDICTED: defensin-like [Bactrocera dorsalis]
LOC105229697	3.437	2.207	0.7	42.904	130.208	DEFA	Phormicin, partial [Bactrocera dorsalis]
LOC105229700	4.377	3.08	7.967	12.136	20.014	--	PREDICTED: probable inactive serine/threonine-protein kinase slob2 [Bactrocera latifrons]
LOC105229701	15.86	22.943	30.237	61.372	88.55	-	-
LOC105229772	7.673	14.397	25.73	28.878	60.79	--	PREDICTED: acanthoscurrin-2-like isoform X1 [Bactrocera dorsalis]
LOC105229793	11.893	10.29	9.533	13.626	19.196	GG24907	PREDICTED: UPF0518 protein GJ17503 isoform X1 [Bactrocera dorsalis]
LOC105229811	0.023	0.04	0.077	0.416	0.718	Cubn	PREDICTED: mucin-5AC-like [Stomoxys calcitrans]
LOC105229839	10.693	14.06	29.613	25.016	37.836	--	GL17006 [Drosophila persimilis]
LOC105229890	0.043	0.133	0.167	0.516	1.056	-	-
LOC105229913	0.383	3.663	5.187	9.864	10.52	Slc8a1	PREDICTED: sodium/calcium exchanger 1-like [Bactrocera dorsalis]
LOC105229917	3.963	4.893	4.99	7.678	9.148	-	-
LOC105229957	35.707	40.367	76.547	97.382	138.14	Ttd14	PREDICTED: TRPL translocation defect protein 14 isoform X2 [Bactrocera dorsalis]
LOC105229969	8.43	9.92	8.33	21.654	34.49	tud	PREDICTED: maternal protein tudor isoform X1 [Bactrocera dorsalis]
LOC105230008	0.09	0.203	0.173	0.516	0.762	Kazn	PREDICTED: LOW QUALITY PROTEIN: kazrin [Bactrocera dorsalis]
LOC105230017	1.81	3.253	2.437	6.756	7.79	wdp	PREDICTED: protein windpipe [Bactrocera dorsalis]
LOC105230035	1.903	2.373	1.663	3.004	5.046	--	DNA-binding protein SATB2, partial [Bactrocera dorsalis]
LOC105230082	5.89	5.91	5.81	10.576	14.25	CD82	PREDICTED: CD82 antigen [Bactrocera dorsalis]
LOC105230123	11.887	13.567	14.107	23.984	30.43	-	-
LOC105230125	0.977	2.28	1.82	2.336	3.358	--	PREDICTED: atrial natriuretic peptide receptor 1, partial [Bactrocera dorsalis]
LOC105230134	46.307	104.75	115.563	344.796	444.8	-	-
LOC105230152	2.08	3.92	2.84	7.57	9.32	bin3	PREDICTED: probable RNA methyltransferase bin3 [Bactrocera dorsalis]
LOC105230154	76.387	60.027	68.233	97.534	136.62	--	GH24399 [Drosophila grimshawi]
LOC105230165	0.277	0.33	0.317	0.846	1.086	--	PREDICTED: cell wall protein DAN4 isoform X1 [Bactrocera dorsalis]
LOC105230169	0.417	0.977	2.85	4.388	4.922	Sobp	Sine oculis-binding protein-like protein [Bactrocera dorsalis]
LOC105230196	26.377	42.79	58.16	97.092	133.684	Kank3	KN motif and ankyrin repeat domain-containing protein 1, partial [Bactrocera dorsalis]
LOC105230199	11.683	14.493	20.69	24.494	33.442	Cyp317a1	PREDICTED: probable cytochrome P450 317a1 [Bactrocera dorsalis]
LOC105230202	26.183	20.78	39.153	34.938	47.476	-	-
LOC105230215	9.98	7.9	14.173	24.362	28.506	--	PREDICTED: protein ovo isoform X3 [Bactrocera dorsalis]
LOC105230248	81.863	136.943	183.957	361.2	439.968	MYO18A	PREDICTED: unconventional myosin-XVIIIa isoform X1 [Bactrocera dorsalis]
LOC105230294	0.457	0.987	0.66	1.77	2.486	Man2a2	PREDICTED: alpha-mannosidase 2x [Bactrocera dorsalis]
LOC105230312	2.103	6.657	6.407	11.812	14.268	Nlgn3	Neuroligin-3 [Ceratitis capitata]
LOC105230316	3.55	19.477	40.903	57.15	60.114	-	-
LOC105230336	15.41	33.7	50.77	56.114	85.484	B1	Esterase B1 [Bactrocera dorsalis]
LOC105230338	6.017	4.033	6.06	8.632	11.162	B1	Esterase B1 [Bactrocera dorsalis]
LOC105230340	4.227	9.993	9.707	16.428	14.418	sev	PREDICTED: protein sevenless isoform X1 [Bactrocera dorsalis]
LOC105230342	24.407	50.587	57.26	86.886	85.284	Atf3	PREDICTED: activating transcription factor 3 [Bactrocera dorsalis]
LOC105230349	0.053	0.203	0.3	1.226	0.674	LCP1	PREDICTED: endocuticle structural glycoprotein SgAbd-2 [Bactrocera dorsalis]
LOC105230361	71.05	90.793	98.67	144.588	153.466	--	PREDICTED: mucin-5AC [Bactrocera dorsalis]
LOC105230406	1.89	1.61	2.567	2.848	3.57	-	-
LOC105230416	0.52	1.15	2.92	2.334	4.476	-	-
LOC105230418	123.54	255.51	380.557	248.926	542.276	--	PREDICTED: venom peptide HsVx1-like [Ceratitis capitata]
LOC105230422	5.003	6.9	11.893	15.028	23.96	Gns	PREDICTED: N-acetylglucosamine-6-sulfatase [Bactrocera dorsalis]
LOC105230477	0	0	0.053	0.086	0.062	--	PREDICTED: uncharacterized protein LOC105230477 [Bactrocera dorsalis]
LOC105230478	12.84	8.987	11.1	20.01	26.848	Npr1	PREDICTED: atrial natriuretic peptide receptor 1 isoform X1 [Bactrocera dorsalis]
LOC105230516	4.773	7.673	7.793	8.066	10.388	--	Serine/threonine-protein kinase N, partial [Lucilia cuprina]
LOC105230517	8.203	9.303	6.94	14.456	20.618	-	-
LOC105230529	15.45	59.617	103.983	146.98	163.316	--	PREDICTED: uncharacterized protein LOC105230529 [Bactrocera dorsalis]
LOC105230537	20.85	43.957	49.743	57.258	77.19	--	PREDICTED: uncharacterized protein LOC105230537 [Bactrocera dorsalis]
LOC105230545	0.407	1.33	8.27	8.818	9.012	--	PREDICTED: uncharacterized protein LOC105230545 [Bactrocera dorsalis]
LOC105230551	184.663	258.867	377.173	497.752	624.28	nhl-1	PREDICTED: RING finger protein nhl-1 isoform X1 [Bactrocera oleae]
LOC105230571	14.56	20.54	16.817	33.504	40.946	egal-1	GH20576 [Drosophila grimshawi]
LOC105230606	79.987	66.5	90.303	121.808	149.182	Mboat2	PREDICTED: lysophospholipid acyltransferase 1 [Bactrocera dorsalis]
LOC105230607	159.373	281.853	301.657	431.8	371.06	--	Protein disulfide-isomerase A4 [Bactrocera dorsalis]
LOC105230636	51.38	74.36	130.33	211.754	220.264	--	PREDICTED: uncharacterized protein LOC105230636 isoform X1 [Bactrocera dorsalis]
LOC105230674	0.993	1.89	1.357	2.864	4.258	Prlhr	PREDICTED: prolactin-releasing peptide receptor [Bactrocera dorsalis]
LOC105230690	0	0.05	0.09	0.124	0.31	--	GM21180 [Drosophila sechellia]
LOC105230711	7.203	5.817	4.73	12.41	20.768	Tat	PREDICTED: tyrosine aminotransferase [Bactrocera dorsalis]
LOC105230717	0.623	1.357	1.71	4.83	4.658	-	-
LOC105230732	22.767	32.83	42.113	50.726	44.302	Vha68-1	PREDICTED: V-type proton ATPase catalytic subunit A [Bactrocera dorsalis]
LOC105230741	0.507	0.37	0.577	1.088	1.466	--	PREDICTED: involucrin [Bactrocera dorsalis]
LOC105230749	30.843	24.9	35.73	34.724	59.84	Lgals8	PREDICTED: galectin-4-like [Bactrocera dorsalis]
LOC105230756	19.137	18.31	48.023	67.268	93.446	ABCG1	PREDICTED: ATP-binding cassette sub-family G member 1 [Bactrocera dorsalis]
LOC105230773	12.927	87.307	69.183	234.93	207.768	unc-22	PREDICTED: twitchin [Bactrocera dorsalis]
LOC105230778	2.897	2.333	3.623	5.422	7.6	Pnlip	PREDICTED: pancreatic triacylglycerol lipase [Bactrocera dorsalis]
LOC105230824	2.693	4.797	3.34	9.838	14.9	PHACTR4	PREDICTED: phosphatase and actin regulator 4 isoform X2 [Ceratitis capitata]
LOC105230845	0.12	0.2	0.247	0.352	0.308	Rims1	PREDICTED: uncharacterized protein LOC106620620, partial [Bactrocera oleae]
LOC105230859	1.33	2.093	3.747	4.188	4.86	--	PREDICTED: LOW QUALITY PROTEIN: uncharacterized protein LOC105230859 [Bactrocera dorsalis]
LOC105230878	11.56	26.007	33.203	41.288	39.228	--	PREDICTED: alpha-tocopherol transfer protein-like [Bactrocera dorsalis]
LOC105230903	17.573	26.44	33.85	55.62	74.324	PPP2R3B	PREDICTED: mucin-5AC [Bactrocera oleae]
LOC105230907	19.823	33.95	31.737	37.348	42.56	Cd82	PREDICTED: tetraspanin-8 [Bactrocera dorsalis]
LOC105230928	8.497	6.78	8.357	15.262	16.88	ClC-a	PREDICTED: chloride channel protein 2 isoform X1 [Bactrocera dorsalis]
LOC105231026	46.693	42.4	66.26	76.6	86.798	Hil	PREDICTED: hillarin isoform X1 [Bactrocera latifrons]
LOC105231054	16.263	7.007	95.443	139.206	153.596	SLC26A11	PREDICTED: sodium-independent sulfate anion transporter [Bactrocera dorsalis]
LOC105231108	1.12	3.633	5.103	12.788	20.434	AAEL008004	PREDICTED: elongation of very long chain fatty acids protein AAEL008004 [Bactrocera dorsalis]
LOC105231124	18.367	25.01	46.637	48.034	63.298	GRIK2	PREDICTED: glutamate receptor ionotropic, kainate 2 [Bactrocera dorsalis]
LOC105231133	18.63	41.413	21.053	70.714	143.04	SYNE1	PREDICTED: nesprin-1-like isoform X1 [Bactrocera dorsalis]
LOC105231156	1.253	4.107	3.297	15.89	18.698	SLC9A3	PREDICTED: sodium/hydrogen exchanger 3 isoform X9 [Bactrocera dorsalis]
LOC105231172	15.59	28.677	37.123	50.424	56.75	-	-
LOC105231209	99.777	175.67	182.603	168.49	207.896	Gyg1	PREDICTED: glycogenin-1 [Bactrocera dorsalis]
LOC105231214	7.2	6.54	5.81	9.736	17.482	SOCS5	PREDICTED: mucin-5AC [Bactrocera dorsalis]
LOC105231225	21.343	18.78	70.787	70.47	79.794	PNLIPRP2	PREDICTED: phospholipase A1 2 [Bactrocera dorsalis]
LOC105231226	0.02	0.033	0.043	0.098	0.202	eys	PREDICTED: protein eyes shut isoform X1 [Bactrocera dorsalis]
LOC105231228	1.217	1.857	2.097	2.326	4.066	MKRN2OS	CG9967 [Drosophila busckii]
LOC105231290	0	0.033	0.017	0.024	0.046	LRP4	PREDICTED: low-density lipoprotein receptor-related protein 4 [Bactrocera dorsalis]
LOC105231312	19.597	25.02	26.597	31.988	39.444	SLC4A2	PREDICTED: band 3 anion transport protein isoform X1 [Bactrocera dorsalis]
LOC105231371	7.443	6.95	5.227	9.594	17.332	smg	PREDICTED: protein Smaug isoform X1 [Bactrocera dorsalis]
LOC105231405	113.54	125.147	181.473	229.05	327.996	ImpL3	PREDICTED: L-lactate dehydrogenase isoform X1 [Bactrocera dorsalis]
LOC105231422	0	0.01	0.02	0.05	0.066	--	GH15549 [Drosophila grimshawi]
LOC105231432	67.027	108.44	94.31	141.924	176.77	--	PREDICTED: MAP7 domain-containing protein 2 isoform X1 [Bactrocera dorsalis]
LOC105231469	177.663	438.26	897.197	1388.31	1396.55	--	PREDICTED: adenylate cyclase, terminal-differentiation specific [Bactrocera dorsalis]
LOC105231488	13.373	19.477	38.397	42.866	55.186	-	-
LOC105231499	3.217	3.223	3.583	5.852	6.71	anks1b	PREDICTED: ankyrin repeat and SAM domain-containing protein 1A [Bactrocera dorsalis]
LOC105231500	6.807	6.957	16.693	22.734	37.872	Kcnj9	PREDICTED: G protein-activated inward rectifier potassium channel 3 isoform X1 [Bactrocera dorsalis]
LOC105231537	14.267	13.11	36.93	69.544	75.938	Cyp6g1	PREDICTED: LOW QUALITY PROTEIN: cytochrome P450 6g1-like [Bactrocera dorsalis]
LOC105231547	32.52	25.7	24.543	40.908	58.166	Csk	PREDICTED: mucin-4 isoform X1 [Bactrocera dorsalis]
LOC105231564	5.103	3.713	7.72	9.642	11.778	Acyp	PREDICTED: acylphosphatase-2 [Bactrocera dorsalis]
LOC105231580	10.027	16.11	14.01	18.402	22.698	l(2)03659	PREDICTED: probable multidrug resistance-associated protein lethal(2)03659 [Bactrocera dorsalis]
LOC105231583	5.94	12.053	13.647	23.974	28.52	l(2)03659	PREDICTED: LOW QUALITY PROTEIN: probable multidrug resistance-associated protein lethal(2)03659 [Bactrocera dorsalis]
LOC105231589	1.583	0.963	0.927	3.592	5.448	FGF	PREDICTED: micronuclear linker histone polyprotein isoform X1 [Bactrocera dorsalis]
LOC105231600	0	0	0	18.066	14.13	Gld	PREDICTED: glucose dehydrogenase [FAD, quinone]-like [Bactrocera dorsalis]
LOC105231608	6.64	21.86	127.133	236.47	285.83	Gld	PREDICTED: glucose dehydrogenase [FAD, quinone] [Bactrocera dorsalis]
LOC105231624	4.143	21.833	19.29	39.266	48.544	Sulf1	PREDICTED: LOW QUALITY PROTEIN: extracellular sulfatase SULF-1 homolog [Bactrocera dorsalis]
LOC105231633	0.037	0.097	0.097	0.12	0.122	Glra2	PREDICTED: glycine receptor subunit alpha-4 [Bactrocera dorsalis]
LOC105231642	82.083	133.817	231.61	298.232	302.826	IDH3G	PREDICTED: isocitrate dehydrogenase [NAD] subunit gamma, mitochondrial isoform X1 [Bactrocera dorsalis]
LOC105231644	41.907	50.13	77.327	91.57	108.94	Obp19d	PREDICTED: general odorant-binding protein 19d [Bactrocera dorsalis]
LOC105231651	151.033	246.85	321.587	354.554	405.968	--	Chromodomain-helicase-DNA-binding protein 7, partial [Bactrocera dorsalis]
LOC105231652	11.873	66.433	32.757	170.35	202.242	--	PREDICTED: protein MLP1 isoform X1 [Ceratitis capitata]
LOC105231662	0.06	0.063	0.023	0.416	50.734	PGRP-LB	PREDICTED: peptidoglycan-recognition protein LB-like [Bactrocera dorsalis]
LOC105231695	56.213	106.497	226.813	289.394	246.216	-	-
LOC105231752	24.083	39.597	55.29	69.784	92.522	Rdh14	PREDICTED: LOW QUALITY PROTEIN: retinol dehydrogenase 14 [Bactrocera dorsalis]
LOC105231773	3.777	8.03	20.717	18.17	20.88	Sp7	PREDICTED: serine protease 7-like [Bactrocera dorsalis]
LOC105231805	10.197	21.04	13.46	41.72	58.946	--	PREDICTED: probable serine/threonine-protein kinase DDB_G0282963 isoform X1 [Bactrocera latifrons]
LOC105231808	5.773	9.06	10.277	23.714	21.374	Usp46	PREDICTED: ubiquitin carboxyl-terminal hydrolase 46 [Bactrocera dorsalis]
LOC105231817	3.423	4.26	3.633	5.93	8.566	Hdac4	PREDICTED: LOW QUALITY PROTEIN: histone deacetylase 4 [Bactrocera dorsalis]
LOC105231823	1.143	0.83	8.017	13.87	29.344	-	-
LOC105231842	3.11	4.997	3.203	7.434	15.52	FAAH2	PREDICTED: fatty-acid amide hydrolase 2 isoform X1 [Bactrocera dorsalis]
LOC105231865	5.21	4.367	7.983	9.52	11.494	--	T48 [Drosophila melanogaster]
LOC105231876	1.147	2.177	2.623	3.364	4.088	Ace	fenitrothion-insensitive acetylcholinesterase [Bactrocera dorsalis]
LOC105231930	1.71	1.557	1.997	1.916	3.794	Sp7	PREDICTED: serine protease 7 [Bactrocera dorsalis]
LOC105231937	0.023	0.113	0.08	0.25	0.266	GLIS3	PREDICTED: transcription factor mef2A-like, partial [Bactrocera oleae]
LOC105231939	52.41	136.907	171.36	203.842	223.346	-	-
LOC105231941	14.797	40.843	76.233	126.02	118.966	-	-
LOC105232018	77.01	56.197	98.073	146.034	180.174	PINK1	PREDICTED: serine/threonine-protein kinase PINK1, mitochondrial [Bactrocera dorsalis]
LOC105232048	8.957	7.937	6.6	12.204	17.108	csw	PREDICTED: tyrosine-protein phosphatase corkscrew isoform X1 [Bactrocera dorsalis]
LOC105232080	0.537	2.587	9.777	9.044	9.686	Ork1	Open rectifier potassium channel protein 1, partial [Bactrocera dorsalis]
LOC105232100	335.127	380.907	583.873	713.512	755.296	kdn	PREDICTED: probable citrate synthase, mitochondrial [Bactrocera dorsalis]
LOC105232146	2.443	4.127	3.087	7.65	10.324	-	-
LOC105232170	0.583	9.26	79.573	96.732	113.09	VG1-GAMMA	PREDICTED: vitellogenin-1 [Bactrocera dorsalis]
LOC105232171	33.997	70.013	90.103	142.292	126.746	-	-
LOC105232190	3.593	3.617	2.93	4.852	6.322	--	PR domain zinc finger protein 15 [Ceratitis capitata]
LOC105232212	0.633	1.243	1.807	3.432	2.898	--	PREDICTED: UDP-glucuronosyltransferase 2B10-like [Bactrocera dorsalis]
LOC105232222	0.853	0.64	1.893	3.21	3.628	--	PREDICTED: apoptosis-inducing factor 3-like [Bactrocera dorsalis]
LOC105232240	0.813	1.117	1.033	1.37	1.77	bi	PREDICTED: optomotor-blind protein-like [Bactrocera dorsalis]
LOC105232242	3.577	7.707	8.203	9.838	11.04	-	-
LOC105232252	49.477	144.027	227.78	359.69	365.532	ELAVL2	PREDICTED: ELAV-like protein 2 [Bactrocera dorsalis]
LOC105232275	7.833	9.9	15.733	22.55	40.318	CenG1A	PREDICTED: centaurin-gamma-1A isoform X5 [Bactrocera latifrons]
LOC105232277	64.443	53.477	130.663	138.652	164.762	Ance	PREDICTED: angiotensin-converting enzyme [Bactrocera dorsalis]
LOC105232319	4.4	2.64	4.943	8.892	10.01	Adamts16	PREDICTED: thrombospondin type-1 domain-containing protein 4 [Bactrocera dorsalis]
LOC105232322	1.543	1.24	1.893	4.114	4.108	--	PREDICTED: cytochrome b561 domain-containing protein 2-like [Stomoxys calcitrans]
LOC105232341	79.787	269.473	228.87	303.492	316.04	Tig	PREDICTED: tiggrin [Bactrocera dorsalis]
LOC105232373	2.393	1.45	3.66	5.594	9.002	--	PREDICTED: uncharacterized protein LOC105232373 [Bactrocera dorsalis]
LOC105232375	15.573	13.3	11.317	20.6	28.152	poe	PREDICTED: protein purity of essence [Bactrocera dorsalis]
LOC105232402	28.723	20.923	25.437	39.944	64.542	grk	PREDICTED: protein gurken [Bactrocera dorsalis]
LOC105232420	29.127	28.517	52.423	66.62	67.11	CG4495	Calcium uptake protein 1-like protein, mitochondrial [Bactrocera dorsalis]
LOC105232423	27.103	54.91	95.573	178.612	286.036	--	PREDICTED: uncharacterized protein LOC105232423 [Bactrocera dorsalis]
LOC105232424	0.877	0.947	1.027	1.218	2.106	DFFB	PREDICTED: DNA fragmentation factor subunit beta [Bactrocera dorsalis]
LOC105232427	269.037	336.73	829.733	952.078	1315.1	--	Circadian clock-controlled protein [Bactrocera dorsalis]
LOC105232472	9.14	22.89	13.913	43.684	58.976	-	-
LOC105232502	4.533	7.407	6.093	10.674	11.98	JAZF1	PREDICTED: homeobox protein 5 [Bactrocera dorsalis]
LOC105232538	3.753	2.41	4.177	7.142	7.538	Octbeta2R	PREDICTED: octopamine receptor beta-2R [Bactrocera dorsalis]
LOC105232546	0.053	0.033	0.057	0.174	0.15	Octbeta1R	PREDICTED: octopamine receptor beta-1R [Bactrocera latifrons]
LOC105232572	0.38	0.417	0.683	1.356	2.284	sh3bp5l	PREDICTED: SH3 domain-binding protein 5 isoform X1 [Bactrocera dorsalis]
LOC105232592	0.43	0.657	2.16	6.636	5.612	PAQR4	PREDICTED: uncharacterized serine-rich protein C215.13 isoform X3 [Bactrocera dorsalis]
LOC105232604	61.69	115.563	214.717	309.2	242.142	kay	PREDICTED: transcription factor kayak [Bactrocera dorsalis]
LOC105232625	6.783	30.96	65.047	107.8	121.384	Gbs-76A	PREDICTED: glycogen-binding subunit 76A [Bactrocera dorsalis]
LOC105232645	1.963	2.907	3.54	5.124	8.274	vanin-like	PREDICTED: vanin-like protein 1 [Bactrocera dorsalis]
LOC105232701	0.287	0.17	0.843	2.644	2.554	COL15A1	PREDICTED: collagen alpha-1(XVIII) chain [Bactrocera dorsalis]
LOC105232712	0.553	0.71	1.117	1.536	1.976	--	GM14060 [Drosophila sechellia]
LOC105232722	2.473	3.077	6.443	9.746	8.732	--	GM14595 [Drosophila sechellia]
LOC105232789	176.26	160.623	268.453	428.668	402.3	OGDH	PREDICTED: 2-oxoglutarate dehydrogenase-like, mitochondrial isoform X1 [Bactrocera dorsalis]
LOC105232895	4.147	9.413	7.107	9.91	14.278	Slco3a1	PREDICTED: solute carrier organic anion transporter family member 3A1 [Bactrocera dorsalis]
LOC105232916	9.637	20.153	29.623	51.498	42.598	Kr-h1	PREDICTED: Krueppel homolog 1 isoform X1 [Bactrocera dorsalis]
LOC105232922	0.027	0.027	0.04	0.098	0.102	SLC8A1	PREDICTED: sodium/calcium exchanger 3-like [Bactrocera dorsalis]
LOC105232923	0.043	2.807	1.187	11.842	16.524	Slc8a3	PREDICTED: sodium/calcium exchanger 3 [Bactrocera dorsalis]
LOC105232924	107.633	153.447	199.993	222.676	206.19	Atpalpha	PREDICTED: sodium/potassium-transporting ATPase subunit alpha isoform X1 [Bactrocera dorsalis]
LOC105232954	0	0	0	0.482	0.594	--	hypothetical protein, partial [Bactrocera dorsalis]
LOC105233079	1.08	1.883	5.257	7.274	6.172	-	-
LOC105233089	0.017	0.137	0.163	1.236	2.214	Gr64e	PREDICTED: gustatory receptor for sugar taste 64e [Bactrocera dorsalis]
LOC105233130	90.13	107.553	160.447	196.416	194.928	Ndufs2	PREDICTED: NADH-ubiquinone oxidoreductase 49 kDa subunit [Bactrocera dorsalis]
LOC105233144	2.11	3.777	6.143	7.566	10.788	--	GM11343 [Drosophila sechellia]
LOC105233165	19.593	21.19	21.217	38.774	41.644	DMXL2	PREDICTED: LOW QUALITY PROTEIN: dmX-like protein 2 [Bactrocera dorsalis]
LOC105233175	2.347	4.34	5.317	7.184	9.48	-	-
LOC105233176	1.383	4.073	4.907	7.09	9.934	--	PREDICTED: mediator of RNA polymerase II transcription subunit 12-like [Bactrocera dorsalis]
LOC105233201	0.047	0.047	0.133	0.244	0.486	CG42265	PREDICTED: otopetrin-2 isoform X1 [Bactrocera dorsalis]
LOC105233229	4.25	5.89	5.457	9.796	12.816	glo-4	X-linked retinitis pigmentosa GTPase regulator-like protein [Bactrocera dorsalis]
LOC105233242	13.677	19.413	18.417	41.742	60.26	-	-
LOC105233258	4.193	6.91	8.297	14.24	18.346	Cadps	Calcium-dependent secretion activator, partial [Bactrocera dorsalis]
LOC105233301	0	0.027	0.043	0.056	0.148	--	GL18643 [Drosophila persimilis]
LOC105233308	5.243	7.607	7.753	8.138	11.096	sp9	PREDICTED: transcription factor Sp9 isoform X1 [Bactrocera dorsalis]
LOC105233352	0.25	0.22	0.657	0.554	0.624	moody	PREDICTED: G-protein coupled receptor moody [Bactrocera dorsalis]
LOC105233363	6.05	7.427	7.82	9.104	15.902	nep-11	PREDICTED: neprilysin-11 [Bactrocera dorsalis]
LOC105233377	2.177	6.437	3.067	21.7	32.386	PTPN21	PREDICTED: tyrosine-protein phosphatase non-receptor type 14 [Bactrocera dorsalis]
LOC105233378	1.03	1.32	1.407	1.5	2.148	WIPI1	PREDICTED: WD repeat domain phosphoinositide-interacting protein 2 isoform X1 [Bactrocera dorsalis]
LOC105233417	0.66	0.723	1.223	4.218	3.238	Unc-89	PREDICTED: probable guanine nucleotide exchange factor MCF2L2, partial [Bactrocera dorsalis]
LOC105233440	1.133	0.627	0.733	1.412	2.344	ADORA2B	Adenosine receptor A2a, partial [Bactrocera dorsalis]
LOC105233470	34.757	40.477	46.987	63.122	75.53	--	PREDICTED: alpha-tocopherol transfer protein [Bactrocera dorsalis]
LOC105233496	6.33	13.51	26.713	25.812	29.01	--	PREDICTED: formin-J [Drosophila suzukii]
LOC105233522	45.713	53.547	62.43	103.62	189.688	Usp47	PREDICTED: ubiquitin carboxyl-terminal hydrolase 64E isoform X3 [Bactrocera dorsalis]
LOC105233545	0.163	0.057	0.073	0.458	1.218	Ets21C	PREDICTED: DNA-binding protein D-ETS-6-like [Bactrocera dorsalis]
LOC105233594	0.103	0.14	0.13	0.278	0.376	nlg-1	neuroligin 2, isoform A [Drosophila melanogaster]
LOC105233600	24.783	32.703	45.82	59.928	71.42	-	-
LOC105233606	14.83	52.267	49.02	78.632	76.534	if	PREDICTED: LOW QUALITY PROTEIN: integrin alpha-PS2 [Bactrocera dorsalis]
LOC105233607	4.1	4.85	3.517	8.904	13.446	rdgB	PREDICTED: protein retinal degeneration B isoform X3 [Bactrocera dorsalis]
LOC105233622	5.263	17.003	88.76	215.146	194.482	-	-
LOC105233641	0.28	0.237	0.38	0.546	0.936	fam102a	PREDICTED: uncharacterized protein LOC105233641 isoform X2 [Bactrocera dorsalis]
LOC105233653	26.45	45.183	36.687	64.074	91.208	tim	PREDICTED: protein timeless [Bactrocera dorsalis]
LOC105233657	0.027	0.013	0.023	0.062	0.098	DACH1	PREDICTED: LOW QUALITY PROTEIN: uncharacterized protein LOC105233657 [Bactrocera dorsalis]
LOC105233667	13.477	16.333	10.713	27.334	41.628	-	-
LOC105233668	0.16	0.24	0.313	0.264	0.484	-	-
LOC105233675	1.513	2.387	2.443	3.334	4.616	--	PREDICTED: lipopolysaccharide-induced tumor necrosis factor-alpha factor homolog [Bactrocera dorsalis]
LOC105233695	259.423	290.013	443.18	565.868	551.508	Cyc1	PREDICTED: cytochrome c1, heme protein, mitochondrial [Bactrocera dorsalis]
LOC105233715	0.153	0.127	0.157	0.486	0.516	Rh3	PREDICTED: opsin Rh3 isoform X1 [Bactrocera dorsalis]
LOC105233716	20.607	19.277	57.033	173.104	267.21	--	PREDICTED: probable WRKY transcription factor protein 1 [Bactrocera dorsalis]
LOC105233717	19.38	24.38	56.47	109.508	146.43	--	PREDICTED: trichohyalin isoform X1 [Bactrocera latifrons]
LOC105233750	0.08	0.27	0.187	0.488	0.8	-	-
LOC105233765	0.193	0.207	0.227	0.388	0.904	Ptprn2	PREDICTED: receptor-type tyrosine-protein phosphatase N2 isoform X1 [Bactrocera dorsalis]
LOC105233785	21.48	24.943	27.877	42.04	49.638	DLC1	StAR-related lipid transfer protein 13 [Ceratitis capitata]
LOC105233817	4.803	9.347	8.9	8.926	12.198	SPON1	PREDICTED: LOW QUALITY PROTEIN: spondin-1 [Bactrocera dorsalis]
LOC105233848	1.117	3.547	1.863	10.102	18.456	-	-
LOC105233872	18.99	20	35.347	42.544	37.618	AFG1L	CG8520, isoform A [Drosophila melanogaster]
LOC105233895	2.433	8.787	174.33	143.066	203.666	--	PREDICTED: glycine-rich cell wall structural protein-like [Bactrocera dorsalis]
LOC105233904	1.59	1.72	5.007	6.416	5.986	--	PREDICTED: uncharacterized protein LOC105233904 [Bactrocera dorsalis]
LOC105233910	9.92	51.967	112.023	146.502	192.512	Cyp4c3	PREDICTED: cytochrome P450 4c3 [Bactrocera dorsalis]
LOC105233914	0.723	9.057	14.23	21.034	42.244	--	PREDICTED: cell wall protein IFF6 [Bactrocera dorsalis]
LOC105233931	9.943	8.127	8.7	21.682	35.208	DUSP10	PREDICTED: dual specificity protein phosphatase 15 [Bactrocera dorsalis]
LOC105233936	4.603	4.927	9.073	8.728	9.42	--	PREDICTED: glycerol-3-phosphate dehydrogenase, mitochondrial-like [Bactrocera dorsalis]
LOC105233939	24.72	32.05	52.467	65.494	100.12	-	-
LOC105234012	2.3	2.637	2.127	3.41	4.324	-	-
LOC105234028	95.607	51.887	1107.36	788.468	767.26	--	PREDICTED: protease inhibitor-like [Bactrocera dorsalis]
LOC105234033	10.95	61.763	85.507	82.002	108.374	PapD	PREDICTED: male accessory gland serine protease inhibitor-like [Bactrocera dorsalis]
LOC105234043	4.087	7.107	13.28	30.616	31.476	--	GM17948 [Drosophila sechellia]
LOC105234062	280.383	301.96	429.807	572.522	684.782	Smtn	PREDICTED: titin isoform X1 [Bactrocera dorsalis]
LOC105234082	30.503	26.293	58.17	68.724	63.26	COX17	PREDICTED: cytochrome c oxidase copper chaperone [Bactrocera dorsalis]
LOC105234111	1555.72	2357.85	4483.18	5898.2	5088.24	--	PREDICTED: uncharacterized protein LOC105234111 isoform X2 [Bactrocera dorsalis]
LOC105234114	0.077	0.2	0.107	0.412	0.674	Gyc88E	PREDICTED: soluble guanylate cyclase 88E [Bactrocera dorsalis]
LOC105234128	31.64	29.997	44.92	59.04	83.584	ico	PREDICTED: elongation factor G, mitochondrial [Bactrocera dorsalis]
LOC105234146	1.29	1.49	6.05	17.238	27.152	-	-
LOC105234151	0.103	0.057	0.217	0.278	0.47	sim	PREDICTED: protein single-minded isoform X1 [Bactrocera dorsalis]
LOC105234190	0	0.01	0.01	0.058	0.1	-	-
LOC105234216	2.91	3.707	5.35	11.442	13.176	--	CG1674, isoform L [Drosophila melanogaster]
LOC105234237	2.623	2.34	3.863	3.954	5.38	-	-
LOC105234246	1.687	1.893	1.507	3.286	4	-	-
LOC105234279	21.917	25.193	34.753	67.046	68.984	--	PREDICTED: nuclear mitotic apparatus protein 1 isoform X1 [Bactrocera dorsalis]
LOC109579189	0	0.027	0.02	0.072	0.12	stnA	PREDICTED: protein stoned-A [Bactrocera dorsalis]
LOC109579222	1.407	2.35	1.997	3.344	3.566	--	PREDICTED: dual specificity tyrosine-phosphorylation-regulated kinase 2-like [Bactrocera dorsalis]
LOC109579229	0.103	0.24	0.127	0.718	1.156	--	PREDICTED: homeotic protein female sterile-like [Bactrocera dorsalis]
LOC109579235	0	0	0.273	0.386	0.484	--	transposase [Bactrocera dorsalis]
LOC109579403	0	0.033	0.04	0.042	0.132	--	PREDICTED: fibroin heavy chain-like [Bactrocera dorsalis]
LOC109579469	56.393	52.16	83.083	112.528	131.788	--	PREDICTED: uncharacterized protein LOC109579469 [Bactrocera dorsalis]
LOC109579470	57.033	31.35	74.237	147.718	259.994	--	PREDICTED: uncharacterized protein LOC101463198 [Ceratitis capitata]
LOC109579527	0.05	0.11	0.153	0.212	0.344	--	gag-pol polyprotein precursor [Drosophila melanogaster]
LOC109579569	0.147	0.3	0.333	0.996	0.936	-	-
LOC109579615	0	0	0	0	1.65	--	GM17500 [Drosophila sechellia]
LOC109579749	0	0.023	0.103	0.218	0.208	--	PREDICTED: longitudinals lacking protein, isoforms A/B/D/L-like [Bactrocera dorsalis]
LOC109579760	0.89	0.267	0.313	2.078	2.98	--	PREDICTED: nascent polypeptide-associated complex subunit alpha, muscle-specific form-like [Bactrocera dorsalis]
LOC109579769	26.173	55.327	103.497	127.362	112.59	--	PREDICTED: DNA endonuclease RBBP8 [Bactrocera dorsalis]
LOC109579822	0.003	0.003	0	0.06	0.05	--	PREDICTED: zinc finger protein jing [Bactrocera latifrons]
LOC109579844	7.17	6.893	5.763	9.464	18.056	--	GL26912 [Drosophila persimilis]
LOC109579886	0.453	1.03	0.593	1.954	3.904	--	PREDICTED: titin-like, partial [Bactrocera dorsalis]
LOC109579890	31.2	58.173	80.123	93.854	108.384	-	-
LOC109579894	0.033	0.037	0.04	0.34	0.306	--	PREDICTED: mastermind-like domain-containing protein 1 [Bactrocera dorsalis]
LOC109579916	29.083	77.93	116.363	178.732	140.786	--	PREDICTED: nucleolin-like [Bactrocera dorsalis]
LOC109579960	2.907	7.963	7.903	21.344	37.92	CenG1A	PREDICTED: centaurin-gamma-1A isoform X2 [Bactrocera cucurbitae]
LOC109580047	5.423	9.69	11.977	15.114	14.81	--	PREDICTED: TNF receptor-associated factor family protein DDB_G0272098-like [Bactrocera dorsalis]
LOC115065723	0.013	0.1	0.16	0.392	0.68	--	PREDICTED: dipeptidyl peptidase 4 [Bactrocera dorsalis]
LOC115065975	0.467	0.363	1.107	0.966	1.952	--	Nucleic-acid-binding protein from transposon X-element, partial [Bactrocera dorsalis]
LOC115066049	0	0	0	0.26	0.226	-	-
LOC115066228	7.913	10.913	17.227	24.88	32.222	jv	javelin, isoform B [Drosophila melanogaster]
LOC115066319	21.34	27.4	107.427	115.974	119.268	CG45078	PREDICTED: uncharacterized protein LOC106623181 isoform X1 [Bactrocera oleae]
LOC115066377	0	0	0.173	0.246	0.162	Cyp4p1	PREDICTED: cytochrome P450 4p1-like [Bactrocera latifrons]
LOC115066382	0.067	0.507	0.433	0.346	1.464	--	hypothetical protein [Bactrocera dorsalis]
LOC115066385	2.083	1.757	1.5	2.908	3.602	--	PREDICTED: LOW QUALITY PROTEIN: sodium/potassium-transporting ATPase subunit beta-1-interacting protein [Bactrocera dorsalis]
LOC115066421	0	0	0	0.286	0.246	GstE14	Glutathione S-transferase 1 [Bactrocera dorsalis]
LOC115066438	0.303	0.603	0.783	3.156	6.45	-	-
LOC115066464	0.297	0.327	0.267	0.516	0.774	--	Protein pangolin, isoforms A/H/I, partial [Bactrocera dorsalis]
LOC115066502	0.25	1.08	1.197	4.09	3.24	--	PREDICTED: elongation of very long chain fatty acids protein AAEL008004, partial [Bactrocera latifrons]
LOC115066521	5.937	15.403	35.15	56.864	62.68	--	PREDICTED: mediator of RNA polymerase II transcription subunit 15 isoform X1 [Bactrocera oleae]
LOC115066558	1.91	3.28	3.193	4.454	7.764	--	PREDICTED: uncharacterized protein LOC108976418 isoform X1 [Bactrocera latifrons]
LOC115066675	1.097	0.727	0.843	1.41	1.714	Pnliprp2	PREDICTED: pancreatic lipase-related protein 2 [Bactrocera latifrons]
MSTRG.11355	0.083	0.177	0.08	1.296	1.424	--	-
MSTRG.11649	10.22	11.57	19.967	37.21	65.434	--	-
MSTRG.11650	6.723	9.24	10.403	25.144	47.16	--	-
MSTRG.12204	1.983	8.8	12.443	28.184	24.7	--	PREDICTED: aminopeptidase N isoform X1 [Bactrocera latifrons]
MSTRG.1221	1.023	0.727	0.8	1.328	2.268	--	-
MSTRG.12676	0.133	0.343	0.473	1.57	1.916	--	-
MSTRG.1293	0.36	0.21	0.863	1.512	1.61	--	-
MSTRG.1306	0.25	0.35	0.49	0.666	0.716	--	Tc1-like transposase [Drosophila virilis]
MSTRG.1481	0.887	0.85	1.493	2.652	2.11	--	PREDICTED: uncharacterized protein LOC108977268 [Bactrocera latifrons]
MSTRG.1489	0.55	2.52	12.183	28.866	25.49	--	PREDICTED: histone-lysine N-methyltransferase SETMAR-like [Acromyrmex echinatior]
MSTRG.150	0	0	0.163	0.434	0.608	--	PREDICTED: acylphosphatase-2 [Bactrocera oleae]
MSTRG.1661	0.057	0.063	0.213	0.55	0.796	--	GM20245 [Drosophila sechellia]
MSTRG.1757	0.043	0.093	0.263	0.488	0.726	--	-
MSTRG.2244	0.167	0.17	0.207	0.566	0.7	--	-
MSTRG.2329	3.383	2.33	2.823	3.378	5.308	--	-
MSTRG.2395	0	0	0	0.212	0.196	--	-
MSTRG.2417	0.267	1.027	5.407	13.886	16.216	--	-
MSTRG.2515	8.427	11.937	15.547	17.952	19.892	--	-
MSTRG.2566	0.813	0.43	0.867	1.7	3.112	--	PREDICTED: protein sprint isoform X5 [Bactrocera latifrons]
MSTRG.2914	44.553	78.24	140.263	134.02	180.674	--	PREDICTED: neuropeptide-like 4 [Rhagoletis zephyria]
MSTRG.2915	12.39	17.847	28.21	36.486	60.52	--	PREDICTED: neuropeptide-like 4 [Rhagoletis zephyria]
MSTRG.393	0.567	0.847	0.883	1.168	0.99	--	histone-lysine N-methyltransferase SETMAR-like [Drosophila mojavensis]
MSTRG.4835	0.453	1.563	3.19	3.766	6.604	--	PREDICTED: mucin-5AC isoform X1 [Bactrocera latifrons]
MSTRG.4990	0.093	0.237	0.577	0.86	1.042	--	-
MSTRG.5247	0.147	0.537	0.613	1.838	1.644	Trim9	PREDICTED: E3 ubiquitin-protein ligase TRIM9-like [Bactrocera oleae]
MSTRG.5249	0	0.25	0.19	1.4	1.57	--	-
MSTRG.6973	0	0.14	0.053	0.674	1.332	--	-
MSTRG.6974	0.043	0.193	0.69	1.152	1.02	--	-
MSTRG.7129	0	0.053	0.117	0.294	0.65	--	-
MSTRG.7268	0.067	0.07	0.163	0.312	0.234	--	-
MSTRG.7624	1.68	2.177	2.887	3.43	4.846	--	-
MSTRG.8136	0.257	0.71	0.673	1.778	1.412	--	-
MSTRG.8380	0.09	0.36	1.25	1.56	1.652	--	-
MSTRG.8447	1.377	6.363	2.857	17.166	25.25	--	hypothetical protein DOY81_010545, partial [Sarcophaga bullata]
MSTRG.8460	0	0	0.24	0.592	0.332	--	-
MSTRG.8609	0.33	0.733	1.02	3.436	2.504	--	-
MSTRG.8874	3.103	2.683	5.793	10.714	8.7	--	TBC1 domain family member 5 homolog A isoform X1 [Zeugodacus cucurbitae]
MSTRG.9647	1.583	3.75	3.047	5.852	5.4	--	-
Mfd6a	91.237	160.05	222.163	215.258	252.31	--	GM13829 [Drosophila sechellia]
