# Supplementary material for: Gut bacteria induce oviposition preference through ovipositor recognition in fruit fly
Source: Commun Biol. 2022 Sep 15;5:973. doi: 10.1038/s42003-022-03947-z (PMC9477868; doi:10.1038/s42003-022-03947-z)
Supplement: Supplementary file 5 — Supplementary Data 2 [file 42003_2022_3947_MOESM5_ESM.xlsx]

## Sheet: Figure 1
Figure 1F Effect of CF-BD injection on female ovary wide						Figure 1H Effect of streptomycin injection on female ovary wide
Repetitions	Control	7.5*10^5 cfu/ml	1.5*10^6 cfu/ml	3*10^6 cfu/ml		Repetitions	Control	5 mg/ml	10 mg/ml	20 mg/ml
1	1061.3	1245.43	1254.05	1285.24		1	1282.61	1134.64	878.78	1290.7
2	1200.84	1033.83	1293.39	1861.06		2	1223.9	1196.4	1034.85	1277.93
3	1035.78	1498.19	1364.43	1468.22		3	1125.31	752.45	660.87	660.55
4	1227.22	1262.17	1514.03	1638.45		4	1431.57	636.67	580.83	591.66
5	1021.48	1169.43	1084.54	1189.59		5	1533.14	859.57	879.17	385.37
6	1215.02	1364.02	1031.5	1248.52		6	794.64	828.11	940.03	405.08
7	1312.8	945.61	1322.36	1179.77		7	816.94	987.33	1033.62	1022.45
8	882.5	1240.67	1216.69	1335.99		8	1285.7	971.72	971.36	1091.69
9	917.74	907.34	1451.68	1179.92		9	1299.54	1310.91	1053.47	659.27
10	565.68	969.21	1193.03	1676.52		10	1670.73	1486.37	1234.14	505.65
11	625.48	1285.95	1411.48	1246.33		11	1552.51	1138.84	939.74	387.97
12	871.92	1251.26	1169.22	1091.56		12	1267.88	898.99	1031.13	473.8
13	942.19	1056.6	987.77	1241		13	1355.27	1242.3	1018.11	443.86
14		1119.26	1180.03			14	1160.86	869.92	750.31
15		1037.78	1084.79			15	1326.76	1392.26	707.21
16		955.72				16	1315.68	1023.83	597.07
Ordinary one-way ANOVA						17	933.9	805.74	590.18
Are SDs significantly different (P < 0.05)?	no					18	987.12	787.82
DFn,DFd	3,53					19		1036.24
F value	8.158					20		1148.4
P value	0.0001					Ordinary one-way ANOVA
						Are SDs significantly different (P < 0.05)?	no
Figure 1G Effect of CF-BD injection on female ovary length						DFn,DFd	3,64
Repetitions	Control	7.5*10^5 cfu/ml	1.5*10^6 cfu/ml	3*10^6 cfu/ml		F value	13.01
1	1237.59	1466.68	1349.19	1912.47		P value	<0.0001
2	1278.7	1326.73	1463.17	2253.4
3	1244.13	1498.52	1645.3	1795.51		Figure 1I Effect of streptomycin injection on female ovary length
4	1578.04	1428.24	1514.76	1661.98		Repetitions	control	5 mg/ml	10 mg/ml	20 mg/ml
5	1279.28	1319.92	1097.54	1740.29		1	1376.93	1313.44	928.02	1340.95
6	1286.7	1378.15	1116.59	1765.3		2	1393.17	1199.66	1062.62	1536.47
7	1591.38	1089.42	1504.28	1484.75		3	1323.05	781.99	697.33	816.05
8	947.64	1370.31	1567.27	1882.72		4	1682.79	681.5	791.19	713.99
9	938.37	1133.83	1585.85	1688.12		5	1896.01	902.04	1088.9	574.42
10	661.93	1346.81	1509.87	1807.74		6	931.43	868.08	1038.32	691.7
11	644.86	1711.64	1433.55	1577.93		7	852.16	1060.86	1091.56	1111.73
12	1183.03	1382.24	1329.82	1410.11		8	1586.09	986.02	1112.92	1226.86
13	1040.65	1292.77	1289.79	1427.88		9	1745.27	1529.3	1338.42	754.04
14		1297.22	1893.75			10	1864.62	1532.7	1387.71	791.9
15		1108.82	1631.61			11	2029.75	1248.93	1004.92	602.9
16		1049.88				12	1449.73	911.81	1223.01	500.91
Ordinary one-way ANOVA						13	1722.64	1515.85	1225.88	485.12
Are SDs significantly different (P < 0.05)?	no					14	1694.52	1198.02	871.13
DFn,DFd	3,53					15	1809.99	1504.28	929.07
F value	15.31					16	1671.27	1158.99	651.93
P value	<0.0001					17	1136.02	1133.5	686.45
						18	1116.35	1043.89
						19		1098.67
						20		1149.17
						Ordinary one-way ANOVA
						Are SDs significantly different (P < 0.05)?	no
						DFn,DFd	3,64
						F value	15.54
						P value	<0.0001

## Sheet: Figure 2
Figure 2B Oviposition attraction of mango and guava purees mixed with CF-BD at different times
Mango						Guava
	0h(egg number)			4h(egg number)			0h(egg number)			4h(egg number)
Repetitions	Bacteria	Control	Repetitions	Bacteria	Control	Repetitions	Bacteria	Control	Repetitions	Bacteria	Control
1	349	298	1	434	70	1	234	279	1	301	105
2	396	215	2	404	28	2	352	296	2	385	128
3	264	421	3	406	62	3	240	247	3	118	36
4	465	506	4	370	35	4	378	480	4	138	109
5	204	426	5	414	103	5	465	384	5	340	52
6	168	380	6	197	68	6	565	148	6	409	253
7	84	271	7	168	162	7	646	135	7	245	177
8	426	198	8	202	119	8	237	466	8	287	211
9	553	211	9	146	244	9	288	338	9	311	192
10	481	87	10	557	105	10	447	410	10	215	132
Wilcoxon matched-pairs signed rank test			Wilcoxon matched-pairs signed rank test			Wilcoxon matched-pairs signed rank test			Wilcoxon matched-pairs signed rank test
P value	0.625		P value	0.0098		P value	0.6953		P value	0.002
Sum of signed ranks (W)	-11		Sum of signed ranks (W)	-49		Sum of signed ranks (W)	-9		Sum of signed ranks (W)	-55
Figure 2E 3-HA content in mango
Repetitions	Bacteria	Control
1	1.05239	0.725577
2	2.94823	2.4825
3	4.13243	3.43145
4	5.22296	4.27864
5	3.07869	2.38736
Paired sample t test
t, df	5.882,4
P value	0.0042
Figure 2F Comparison of egg proportions between purees and purees supplemented with different 3-HA concentrations
Mango					Guava
Repetitions	Control	0.1 mg/g	1 mg/g	10 mg/g	Repetitions	Control	0.1 mg/g	1 mg/g	10 mg/g
1	0.11621	0.121392	0.351591	0.410807	1	0.190664	0.281777	0.271654	0.255906
2	0.154527	0.23145	0.315861	0.298162	2	0.267054	0.217874	0.156531	0.35854
3	0.190283	0.190958	0.315789	0.302969	3	0.187726	0.22503	0.134777	0.452467
4	0.091168	0.319088	0.308642	0.281102	4	0.173243	0.257707	0.369914	0.199137
5	0.125436	0.574913	0.176307	0.123345	5	0.158798	0.150215	0.343348	0.347639
6	0.127297	0.177165	0.229659	0.465879	6	0.078431	0.254902	0.362745	0.303922
7	0.180497	0.622047	0.051484	0.145972	7	0.241164	0.257796	0.216216	0.284823
8	0.054201	0.346883	0.308943	0.289973	8	0.096774	0.182796	0.305376	0.415054
9	0.138211	0.544715	0.235772	0.081301	9	0.102564	0.289377	0.300366	0.307692
10	0.190476	0.25	0.184524	0.375	10	0.15098	0.378431	0.203922	0.266667
11	0.202247	0.370787	0.140449	0.286517	11	0.182927	0.167683	0.256098	0.393293
12	0.207483	0.156463	0.241497	0.394558	Kendall W	0.365289
13	0.1	0.383333	0.183333	0.333333	Chi square	12.0545
14	0.174538	0.244353	0.285421	0.295688	df	3
15	0.185986	0.295586	0.234956	0.283471	P value	0.00719863
Kendall W	0.306667
Chi square	13.8
df	3
P value	0.00319042

## Sheet: Figure 3
Figure 3B Olfactory attraction of guava and mango purees with CF-BD added at different times.
Mango						Guava
	0h (female number)			4h(female number)			0h(female number)			4h(female number)
Repetitions	Bacteria	Control	Repetitions	Bacteria	Control	Repetitions	Bacteria	Control	Repetitions	Bacteria	Control
1	17	45	1	23	58	1	11	6	1	17	15
2	10	23	2	55	23	2	1	6	2	5	16
3	5	17	3	10	25	3	6	7	3	8	7
4	10	37	4	10	60	4	19	16	4	27	19
5	19	29	5	36	34	5	9	18	5	14	25
6	44	14	6	61	18	6	6	27	6	23	17
7	30	22	7	28	29	7	3	13	7	16	1
8	12	36	8	14	47	8	7	18	8	26	17
9	32	32	9	35	44	9	5	0	9	10	15
10	23	36	10	24	45	10	18	15	10	14	30
Wilcoxon matched-pairs signed rank test	P value	Sum of signed ranks (W)	Wilcoxon matched-pairs signed rank test	P value	Sum of signed ranks (W)	Wilcoxon matched-pairs signed rank test	P value	Sum of signed ranks (W)	Wilcoxon matched-pairs signed rank test	P value	Sum of signed ranks (W)
	0.1563	25		0.3223	21		0.2207	25		0.9766	1
Figure 3C Comparison of the number of females between purees and purees supplemented with 3-HA.
Mango					Guava
Repetitions	Control	0.1 mg/g	1 mg/g	10 mg/g	Repetitions	Control	0.1 mg/g	1 mg/g	10 mg/g
1	6	9	16	23	1	7	16	10	15
2	21	21	8	16	2	23	10	14	18
3	13	2	23	10	3	17	8	14	25
4	28	6	8	10	4	11	15	17	14
5	22	13	11	8	5	10	18	9	23
6	16	20	14	12	6	11	18	23	14
	Kendall W	Chi square	df	P value		Kendall W	Chi square	df	P value
	0.099	1.78	3	0.619		0.1	1.8	3	0.615
Figure 3D Attraction of females to purees with added CF-BD
	Bacteria	Control	Chi square test	df	P value
Guava	63	57	0.3	1	0.584
Mango	70	50	3.333	1	0.068
Figure 3E Attraction of females to mango purees with added 3-HA.
	3-HA	Control	Chi square test	df	P value
0.1 mg/ml	29	34	0.397	1	0.529
1 mg/ml	27	32	0.424	1	0.515
10 mg/ml	33	31	0.063	1	0.803
Figure 3F Attraction of females to guava purees with added 3-HA.
	3-HA	Control	Chi square test	df	P value
0.1 mg/ml	26	34	1.067	1	0.302
1 mg/ml	28	32	0.267	1	0.606
10 mg/ml	29	31	0.067	1	0.796

## Sheet: Figure 4
Figure 4B EAG response of the ovipositors to 3-HA.
Repetitions	Control	0.1 mg/ml	1 mg/ml	10 mg/ml
1	0.2	0.18	0.21	0.32
2	0.18	0.2	0.2	0.32
3	0.17	0.15	0.14	0.27
4	0.17	0.2	0.2	0.24
5	0.14	0.2	0.21	0.32
6	0.12	0.24	0.24	0.21
7	0.18	0.18	0.21	0.27
8	0.17	0.21	0.27	0.23
9	0.15	0.23	0.23	0.18
10	0.1	0.23	0.26	0.23
Ordinary one-way ANOVA
Are SDs significantly different (P < 0.05)?	no
DFn,DFd	3,36
F value	12.71
P value	<0.0001
Figure 4D Expression of Obp19d in antennae and ovipositors.
Repetitions	An	0 d	3 d	6 d	9 d	12 d
1	1.33176	0.0121183	0.0362301	0.0508245	0.100365	0.125289
2	1.31342	0.017297	0.0279695	0.0480829	0.0871715	0.192109
3	0.571701	0.0108462	0.0201464	0.0429857	0.101649	0.223756
Ordinary one-way ANOVA
Are SDs significantly different (P < 0.05)?	no
DFn,DFd	5,12
F value	16.05
P value	<0.0001
Figure 4E Expression of Obp56d in antennae and ovipositors.
Repetitions	An	0 d	3 d	6 d	9 d	12 d
1	1.24545	35.5062	65.194	42.9623	78.43	87.0235
2	1.34412	47.8352	27.3474	37.1425	65.9515	142.025
3	0.597358	14.5203	17.8766	42.9127	75.1482	143.013
Ordinary one-way ANOVA
Are SDs significantly different (P < 0.05)?	no
DFn,DFd	5,12
F value	16.2
P value	<0.0001
Figure 4F Expression of Obp56d-2 in antennae and ovipositors.
Repetitions	An	0 d	3 d	6 d	9 d	12 d
1	1.66889	5.37236	8.39127	8.73751	19.5472	24.742
2	1.10106	5.98861	3.22408	7.8929	15.7312	35.397
3	0.544205	2.93947	4.01543	9.46251	17.9248	44.0852
Ordinary one-way ANOVA
Are SDs significantly different (P < 0.05)?	no
DFn,DFd	5,12
F value	25.74
P value	<0.0001
Figure 4G Expression of OR7a-2 in antennae and ovipositors.
Repetitions	An	0 d	3 d	6 d	9 d	12 d
1	0.935191	0.109576	0.0329556	0.0113723	0.0256778	0.0228235
2	1.4811	0.0284256	0.0136024	0.00824842	0.0191922	0.0348346
3	0.721965	0.00692806	0.013261	0.00899497	0.0248318	0.0454366
Ordinary one-way ANOVA
Are SDs significantly different (P < 0.05)?	no
DFn,DFd	5,12
F value	19.93
P value	<0.0001
Figure 4H Expression of IR25a in antennae and ovipositors.
Repetitions	An	0 d	3 d	6 d	9 d	12 d
1	1.16999	0.103414	0.0279986	0.00867753	0.0215152	0.0217401
2	0.924343	0.0292889	0.144236	0.0106463	0.0254093	0.0304271
3	0.924343	0.0220435	0.0139993	0.0110984	0.0364358	0.0282913
Ordinary one-way ANOVA
Are SDs significantly different (P < 0.05)?	no
DFn,DFd	5,12
F value	103.6
P value	<0.0001

## Sheet: Figure 5
Figure 5A Binding abilities of 1-NPN to Obp56d and Obp56d-2.
1-NPN concentration (μM)	Obp56d-1			Obp56d-2
2	311	290	305	502	460	425
4	436	412	452	622	604	637
6	560	522	547	857	781	724
8	663	606	532	882	816	757
10	712	653	556	858	876	819
12	625	575	684	898	818	754
14	641	587	674	926	835	769
16	675	591	698	902	834	852
One site -- Specific binding	Obp56d-1	Obp56d-2
Best-fit values
Bmax	798.5	999.4
Kd	3.079	2.149
Figure 5B Competitive binding ability of 3-HA.
Obp56d concentration (μM)	Relative fluorescence intensity	Obp56d concentration (μM)	Relative fluorescence intensity
0	100	0	100
4	100	4	100
8	92.7	8	93
12	91	12	84.5
16	36	16	42
Figure 5C Oviposition preference of females for 3-HA with Obp genes knocked down.
Repetitions	dsObp56d	dsObp56d-2	dsObp56d&Obp56d-2	dsGFP	Normal control
1	0.928571	0.542289	0.0767677	0.712062	0.34104
2	-1	0.70088	-0.00934579	0.461078	0.390071
3	0.299401	-0.294964	-0.142857	0.440994	0.519737
4	0.416928	0.482759	-0.118012	0.375	0.369427
5	-0.284797	-0.126214	0.0474576	0.950382	0.523654
6	0.0696203	0.0617284	0.0401869	0.110345	0.0703518
7	-0.666667	0.117241	-0.221957	0.580247	0.176211
8	0.637427	-0.264151	0.0869565	0.174497	0.192308
9	0.579779	0.628571	-0.995652	0.736318	0.572816
Are SDs significantly different (P < 0.05)?	yes
Kruskal-Wallis test
P value	0.0084
P value summary	**
Do the medians vary signif. (P < 0.05)?	Yes
Kruskal-Wallis statistic	13.67
Figure 5D Ovipositor EAG response to 3-HA (10mg/ml) with both Obp56d and Obp56d-2 being knocked down.
Repetitions	Control	dsGFP	dsObp
1	0.96	0.54	0.002
2	0.766	0.462	0.16
3	1.09	0.8	0.02
Ordinary one-way ANOVA
Are SDs significantly different (P < 0.05)?	no
DFn,DFd	2,6
F value	26.99
P value	0.001
Figure 5E Oviposition preference of females for 3-HA with OR7a-2 knocked down.
Repetitions	dsOR7a-2	dsGFP	Normal control
1	0.296	0.305221	0.785124
2	0.370107	0.0824742	0.276119
3	-0.208	0.352697	0.269841
4	0.286853	0.432014	0.84
5	0.207459	-0.545595	-0.219616
6	0.228188	0.2019	0.287449
7	0.298651	0.305606	0.533981
8	-0.0377359	0.303371	-0.073955
9			0.206349
Ordinary one-way ANOVA
Are SDs significantly different (P < 0.05)?	no
DFn,DFd	2,22
F value	0.6632
P value	0.5252
Figure 5F Oviposition preference of females for 3-HA with IR25a knockdown.
Repetitions	dsIR25a	dsGFP	Normal control
1	0.742857	0.309942	0.4
2	0.906977	0.794118	0.276995
3	0.2	0.646018	0.219277
4	0.752577	0.647355	0.517241
5	0.71875	0.429864	0.556561
6	0	0.30303	0.766667
7		0.0925373
Ordinary one-way ANOVA
Are SDs significantly different (P < 0.05)?	no
DFn,DFd	2,16
F value	0.2428
P value	0.7873

## Sheet: Figure S1
Figure S1 Egg numbers in guava (A) and mango (B) purees mixed with 3-HA.
Guava
Repetitions	Control	0.1 mg/g	1 mg/g	10 mg/g
1	367	213	281	402
2	339	501	483	455
3	505	412	296	678
4	312	374	224	752
5	281	418	600	323
6	74	70	160	162
7	8	26	37	31
8	146	123	64	134
9	116	124	104	137
10	45	85	142	193
11	28	79	82	84
12	77	193	104	136
13	60	55	84	129
Mango
Repetitions	Control	0.1 mg/g	1 mg/g	10 mg/g
1	157	164	475	555
2	227	340	464	438
3	388	361	277	520
4	282	283	468	449
5	96	336	325	296
6	180	825	253	177
7	43	81	182	755
8	97	135	175	355
9	298	1027	85	241
10	86	200	115	79
11	58	25	65	68
12	95	66	76	159
13	20	128	114	107
14	17	67	29	10
15	64	84	62	126
16	116	59	40	150
17	36	66	25	51
18	67	57	92	54
19	61	46	71	116
20	12	46	22	40
21	85	119	139	144
22	95	55	100	100
23	68	34	42	70

## Sheet: Figure S3
(B) Obp expression after dsRNA was injected for 24h.
	Control			dsGFP			dsRNA
Obp56d	0.943874	0.97716	1.08423	0.783678	0.964821	0.985094	0.492547	0.623445	0.383775
Obp56d-2	0.916051	0.961594	1.13564	1.07811	1.06326	1.10842	0.534094	0.326503	0.508799
(C) Obp expression after dsRNA was injected for 24h.
	Control			dsGFP			dsRNA
Obp56d	1.34723	1.04972	0.707107	1.02811	1.09429	0.993092	0.214889	0.432768	0.26456
Obp56d-2	1.12506	0.993093	0.895025	0.920188	1.13288	0.972655	0.337198	0.319008	0.358903
(D) OR expression after dsRNA was injected for 24h.
	Control			dsGFP			dsOR7a-2
OR7a-2	0.90125	1.33793	0.82932	0.887816	0.964821	1.07798	0.464366	0.287839	0.484085
(E) IR expression after dsRNA was injected for 24h.
	Control			dsGFP			dsIR25a
IR25a	0.909589	1.14371	0.954377	0.883864	1.20059	0.983556	0.347445	0.34408	0.487559

## Sheet: Figure S4
Figure S4 Eggs laid by Obp silenced females in guava puree and guava puree added 3-HA.
	dsOBP56d-2				dsOBP56d				dsGFP				Normal control				dsOBP56d+OBP56d-2
Repetitions	3-HA	Control		Repetitions	3-HA	Control		Repetitions	3-HA	Control		Repetitions	3-HA	Control		Repetitions	3-HA	Control
1	310	92		1	432	16		1	440	74		1	232	114		1	233	163
2	290	51		2	0	183		2	122	45		2	196	86		2	159	162
3	98	180		3	217	117		3	232	90		3	231	73		3	168	224
4	172	60		4	452	186		4	275	125		4	215	99		4	213	270
5	180	232		5	334	600		5	511	13		5	467	146		5	184	111
6	215	190		6	169	147		6	161	129		6	213	185		6	244	184
7	324	256		7	26	130		7	320	85		7	267	187		7	163	256
8	234	402		8	140	31		8	175	123		8	93	63		8	75	63
9	228	52		9	500	133		9	349	53		9	324	88		9	1	459
																10	0	301

## Sheet: Figure S5
Figure S5 Eggs laid by OR7a-2 and IR25a silenced females in guava puree and guava puree added 3-HA.
	dsOR7a-2				dsIR25a				dsGFP				Normal control
Repetitions	3-HA	Control		Repetitions	3-HA	Control		Repetitions	3-HA	Control		Repetitions	3-HA	Control
1	108	13		1	61	9		1	325	173		1	162	88
2	171	97		2	164	8		2	210	178		2	385	177
3	160	92		3	51	34		3	163	78		3	297	453
4	92	8		4	85	12		4	416	165		4	323	179
5	183	286		5	55	9		5	147	500		5	259	170
6	159	88		6	21	22		6	253	168		6	183	115
7	79	24						7	361	192		7	337	182
8	144	167						8	174	93		8	153	165
9	152	100
